# Supplementary material for: Features of Mycobacterium bovis Complete Genomes Belonging to 5 Different Lineages
Source: Microorganisms. 2023 Jan 11;11(1):177. doi: 10.3390/microorganisms11010177 (PMC9865570; doi:10.3390/microorganisms11010177)
Supplement: Supplementary file 1 [file microorganisms-11-00177-s001.zip › Table S1.xlsx]

## Sheet: Legend
Table S1: Sequencing metric of the 10 new genomes and obtained with fastqc. A: Metric provide to Illumina metric. B: metric provide to MinION metric.

## Sheet: Illumina metric
A
				Name	Accesion number	Output (in pb)	Number of reads paired-end	Sequencing depth
				Mb2487	CP096839	228,131,337	1,520,876	52.263
				Mb3602	CP096843	215,986,550	1,439,910	49.4807
				Mb2269	CP096840	190,667,260	1,271,115	43.6802
				Mb0820	CP096841	375,915,587	2,506,104	86.1191
				Mb0531	CP096847	456,134,640	3,040,898	104.497
				Mb0486	CP096848	411,961,115	2,746,407	94.3768
				Mb2377	CP096846	474,576,638	3,163,844	108.721
				Mb1101	CP096845	230,132,596	1,534,218	52.7214
				Mb1855	CP096844	433,106,741	2,887,378	99.2211
				Mb3114	CP096842	364,626,227	2,430,842	83.5328

## Sheet: MinION metric
B
			Name	Accesion number	Median read quality	Number of reads	Read length N50	STDEV read length	Total bases	Sequencing depth
			Mb2487	CP096839	12.5	97,521.0	3,068.0	2,072.2	156,978,288	36
			Mb3602	CP096843	12.5	308,292.0	2,896.0	2,066.5	550,119,794	126
			Mb2269	CP096840	12.5	149,545.0	3,934.0	2,541.3	305,580,832	70
			Mb0820	CP096841	12.5	128,915.0	4,081.0	2,696.5	289,209,076	66
			Mb0531	CP096847	12.5	152,669.0	2,497.0	1,722.0	239,975,874	55
			Mb0486	CP096848	12.5	279,887.0	2,564.0	1,805.6	455,231,574	104
			Mb2377	CP096846	12.6	134,404.0	3,801.0	2,587.6	291,513,374	67
			Mb1101	CP096845	12.5	474,542.0	2,239.0	1,724.1	676,253,324	155
			Mb1855	CP096844	12.6	129,336.0	3,882.0	2,607.9	300,194,759	69
			Mb3114	CP096842	12.5	288,696.0	3,085.0	2,126.1	507,558,981	116
