# Supplementary material for: Features of Mycobacterium bovis Complete Genomes Belonging to 5 Different Lineages
Source: Microorganisms. 2023 Jan 11;11(1):177. doi: 10.3390/microorganisms11010177 (PMC9865570; doi:10.3390/microorganisms11010177)
Supplement: Supplementary file 1 [file microorganisms-11-00177-s001.zip › Table S2.xlsx]

## Sheet: Legend
Table S2: Pan-genomic study performed on 12 M. bovis complete genomes. The table indicates the genes accessory. “1” shows the presence of CDS and “0” his absence.

## Sheet: sheet 1
Gene	Mb0486	Mb0531	Mb0820	Mb2269	Mb3602	AF2122/97	Mb2487	Mb2377	Mb1101	Mb3114	Mb1855	Mb3601	Information
group_2448	1	1	1	1	1	1	1	0	1	1	1	1	IS6110 truncated
group_2442	1	1	1	1	1	1	1	1	0	1	1	1	PE
group_2428	1	1	1	1	1	1	0	1	1	1	1	1	PE PPE region
group_2388	1	1	1	1	1	1	1	1	0	1	1	1	FHA domain-containing protein
cas1_1~~~cas1	1	1	1	1	1	1	1	0	1	1	1	1	Due to IS6110
group_2361	1	1	1	0	1	1	1	1	1	1	1	1	Type II toxin-antitoxin system RelE/ParE family toxin
group_2345	1	1	1	1	0	1	1	1	1	1	1	1	PE PPE
group_2344	1	1	1	1	1	0	1	1	1	1	1	1	Hypothetical protein
group_2246	1	1	1	1	1	1	1	1	0	1	1	1	Serine/threonine protein kinase
group_2219	0	1	1	1	1	1	1	1	1	1	1	1	Hypothetical protein
group_2026	0	1	1	1	1	1	1	1	1	1	1	1	Hypothetical protein
group_1978	1	1	1	1	1	1	1	1	1	0	1	1	Hypothetical protein
group_1924	1	1	1	0	1	1	1	1	1	1	1	1	XRE family transcriptional regulator
group_1889	1	1	1	0	1	1	1	1	1	1	1	1	Hypothetical protein
cas2	1	1	1	1	1	1	1	0	1	1	1	1	Due to IS6110
group_1799	1	1	1	0	1	1	1	1	1	1	1	1	DUF433 domain-containing protein
group_1763	0	1	1	1	1	1	1	1	1	1	1	1	C39 family peptidase
group_1661	1	1	1	0	1	1	1	1	1	1	1	1	Hypothetical protein
group_1630	1	1	1	1	1	1	1	0	1	1	1	1	Hypothetical protein
group_1528	1	1	1	1	1	1	0	1	1	1	1	1	STAS domain-containing protein
group_1513	0	1	1	1	1	1	1	1	1	1	1	1	PE
group_1398	1	1	1	1	1	1	0	1	1	1	1	1	LppA family lipoprotein
group_1308	1	1	1	1	1	1	0	1	1	1	1	1	Acyl-CoA synthetase
group_1152	0	1	1	1	1	1	1	1	1	1	1	1	DUF4189 domain-containing protein
lprA	0	1	1	1	1	1	1	1	1	1	1	1	lprA
group_1012	1	1	1	0	1	1	1	1	1	1	1	1	helix-turn-helix domain-containing protein
group_978	1	1	1	1	1	1	1	1	1	1	0	1	mycP4
group_913	1	1	1	1	1	1	1	1	1	1	1	0	Kanamycin B dioxygenase
group_879	1	1	1	0	1	1	1	1	1	1	1	1	C40 family peptidase
ruvB	1	1	1	0	1	1	1	1	1	1	1	1	Hypothetical protein
group_395	1	1	1	1	1	1	0	1	1	1	1	1	HNH endonuclease
group_342	1	0	1	1	1	1	1	1	1	1	1	1	PPE
group_339	1	1	1	1	1	1	0	1	1	1	1	1	Acyltransferase
eccB4	1	1	1	1	1	1	1	1	1	1	0	1	eccB4
group_156	1	1	1	1	1	1	1	1	0	1	1	1	Amidohydrolase
bisC	0	1	1	1	1	1	1	1	1	1	1	1	bisc
group_2336	1	1	1	0	1	1	1	1	0	1	1	1	PPE16
group_2247	1	1	1	1	1	1	0	1	0	1	1	1	Hypothetical protein
group_2220	1	1	0	1	1	1	0	1	1	1	1	1	Hypothetical protein
group_2216	1	0	1	1	1	1	0	1	1	1	1	1	Hypothetical protein
group_2168	1	0	1	1	1	1	0	1	1	1	1	1	Hypothetical protein
leuA_1	0	1	1	1	1	1	1	1	1	0	1	1	LeuA
group_2006	1	1	1	0	1	1	0	1	1	1	1	1	Hypothetical protein
esxR	1	0	1	1	1	1	0	1	1	1	1	1	esxR
esxS	1	0	1	1	1	1	0	1	1	1	1	1	esxS
group_2399	0	1	1	1	1	0	1	0	1	1	1	1	PE
group_2242	1	0	1	1	1	0	1	1	0	1	1	1	RlmN
group_1948	1	1	1	1	1	1	1	1	1	0	0	0	VapB46
group_2153	0	0	0	1	1	1	1	0	1	1	1	1	Hypothetical protein
group_1321	1	1	0	0	1	1	0	1	1	1	0	1	Fatty-acid--CoA ligase
group_2441	0	0	0	1	0	1	1	0	1	1	1	1	PhiRv1
group_2382	0	0	0	1	0	1	1	0	1	1	1	1	PhiRv1
group_2282	0	0	0	1	0	1	1	0	1	1	1	1	PhiRv1
group_2276	1	1	1	1	1	1	1	0	0	0	0	0	PPE
group_2076	0	0	0	1	0	1	1	0	1	1	1	1	PhiRv1
group_2069	0	0	0	1	0	1	1	0	1	1	1	1	PhiRv1
group_1954	0	0	0	1	0	1	1	0	1	1	1	1	PhiRv1
group_1860	0	0	0	1	0	1	1	0	1	1	1	1	PhiRv1
group_1720	0	0	0	1	0	1	1	0	1	1	1	1	PhiRv1
group_1714	0	0	0	1	0	1	1	0	1	1	1	1	PhiRv1
group_1682	0	0	0	1	0	1	1	0	1	1	1	1	PhiRv1
group_1454	0	0	0	1	0	1	1	0	1	1	1	1	PhiRv1
group_271	0	0	0	1	0	1	1	0	1	1	1	1	PhiRv1
group_1546	0	0	0	1	0	1	1	0	0	1	1	1	PhiRv1
group_1460	0	0	0	1	0	1	1	0	0	1	1	1	PhiRv1
group_1078	0	0	0	0	0	0	0	1	1	1	1	1	RDBovis
group_2318	1	1	1	0	0	0	0	0	0	0	0	1	Due à IS6110
group_2049	0	0	0	0	0	0	0	0	1	1	1	1	PE PPE region
plcA	0	0	0	1	0	0	1	0	0	0	0	1	Due to IS6110
group_2408	0	0	0	0	1	0	1	0	1	0	0	0	FtsY
group_1973	1	1	1	0	0	0	0	0	0	0	0	0	Due to IS6110
group_1602	0	1	0	0	0	1	0	0	1	0	0	0	Hypothetical protein
group_2405	0	1	0	0	0	0	0	0	1	0	0	0	Hypothetical protein
group_2161	0	1	0	0	0	0	1	0	0	0	0	0	PE
group_2115	0	1	0	0	0	0	0	0	0	1	0	0	Hypothetical protein
group_1327	0	0	0	1	0	0	0	0	1	0	0	0	Hypothetical protein
group_1217	0	1	0	0	0	0	0	0	0	1	0	0	PE
group_8	0	0	0	0	0	0	0	1	0	1	0	0	PE PPE region
group_2184	1	0	0	0	0	0	0	0	0	0	0	0	Hypothetical protein
group_2087	0	0	0	0	0	0	0	0	0	0	0	1	Due to IS6110
group_2066	0	1	0	0	0	0	0	0	0	0	0	0	PE PPE region
rpfD_2	0	0	0	0	0	0	0	0	0	0	0	1	Due to IS6110
group_1994	0	0	0	0	0	0	0	0	0	1	0	0	Hypothetical protein
group_1961	0	0	0	0	0	0	0	0	0	0	0	1	folP
group_1944	0	1	0	0	0	0	0	0	0	0	0	0	PE PPE region
group_1822	0	0	0	0	0	0	0	0	1	0	0	0	Hypothetical protein
cas1_2	0	0	0	0	0	0	0	0	0	0	0	1	Due to IS6110
group_1569	0	0	0	0	0	0	0	0	1	0	0	0	Hypothetical protein
group_1554	0	0	0	0	0	0	0	0	0	0	1	0	Due to IS6110
group_1237	0	0	0	0	0	0	0	0	0	0	1	0	Due to IS6110
group_1218	1	0	0	0	0	0	0	0	0	0	0	0	PE PPE region
group_995	0	0	0	0	0	0	0	0	0	0	1	0	Due to IS6110
group_658	0	0	0	0	1	0	0	0	0	0	0	0	Hypothetical protein
group_82	0	0	0	0	0	0	0	0	0	0	0	1	Due to IS6110
group_9	1	0	0	0	0	0	0	0	0	0	0	0	PE PPE region
group_5	0	0	0	0	0	0	0	0	0	0	1	0	Due to IS6110
