# Supplementary material for: Features of Mycobacterium bovis Complete Genomes Belonging to 5 Different Lineages
Source: Microorganisms. 2023 Jan 11;11(1):177. doi: 10.3390/microorganisms11010177 (PMC9865570; doi:10.3390/microorganisms11010177)
Supplement: Supplementary file 1 [file microorganisms-11-00177-s001.zip › Table S3.xlsx]

## Sheet: Legend
Table S3: Indels between the ten new complete genomes and Mb3601 using progressiveMauve. Annotation of these indels was performed with reference genome comparison for gap or with the annotation (with Prokka) of the new complete genome studied for insertion. IS6110 is marked in green. "Indel distribution" sheet shows the indel distribution on the M. bovis genome for the ten new complete genomes. B…

## Sheet: Mb0486
Indel name	RD start		RD stop		RD lenght (in bases)
Deletion in comparison to Mb3601
Indel-Mb0486-1	149857	:	149875	>>	18				IS6110
	['MBS3601_RS00680'] [148415:150032](+) [] ['PE family protein']
Indel-Mb0486-2	371124	:	371139	>>	15
	['MBS3601_RS01615'] [366225:375770](-) [] ['PPE domain-containing protein']
Indel-Mb0486-3	935140	:	935152	>>	12
	['MBS3601_RS04415'] [934421:935210](+) ['lpqR'] ['M15 family metallopeptidase']
Indel-Mb0486-4	999087	:	999104	>>	17
Indel-Mb0486-5	1351653	:	1351683	>>	30
	['MBS3601_RS06315'] [1351623:1352607](+) ['folP'] ['dihydropteroate synthase']
Indel-Mb0486-6	1418325	:	1421473	>>	3148
	['MBS3601_RS06620'] [1417924:1419091](-) ['embR'] ['response regulator transcription factor EmbR']
	['MBS3601_RS06625'] [1419401:1420100](-) [] ['C39 family peptidase']
	['MBS3601_RS06630'] [1420322:1420697](-) [] ['DUF4189 domain-containing protein']
	['MBS3601_RS06635'] [1420757:1421492](-) ['lprA'] ['TLR2 agonist LprA']
Indel-Mb0486-7	1445035	:	1445094	>>	59
Indel-Mb0486-8	1453434	:	1453494	>>	60
	['MBS3601_RS20240'] [1453425:1453650](+) [] ['hypothetical protein']
Indel-Mb0486-9	1523872	:	1525233	>>	1361
	['MBS3601_RS07100'] [1523518:>1523878](-) [] ['hypothetical protein']
	['MBS3601_RS07105'] join{[1524892:1525181](-), [1523919:1524893](-)} [] ['IS3-like element IS987 family transposase']
Indel-Mb0486-10	1569669	:	1569731	>>	62
	['MBS3601_RS07300'] [1568459:1569671](+) ['metK'] ['methionine adenosyltransferase']
Indel-Mb0486-11	1620798	:	1624432	>>	3634
	['MBS3601_RS07550'] [1619492:1620968](-) [] ['PE family protein']
	['MBS3601_RS07555'] [1621074:1623375](+) ['bisC'] ['molybdopterin guanine dinucleotide-containing S/N-oxide reductase']
	['MBS3601_RS07560'] [1623490:1623955](-) [] ['hypothetical protein']
	['MBS3601_RS07570'] [1624405:1624519](-) [] ['hypothetical protein']
Indel-Mb0486-12	1632319	:	1632350	>>	31
	['MBS3601_RS07605'] [1631919:1636106](-) [] ['PE family protein']
Indel-Mb0486-13	1634474	:	1634535	>>	61
	['MBS3601_RS07605'] [1631919:1636106](-) [] ['PE family protein']
Indel-Mb0486-14	1637729	:	1637808	>>	79
	['MBS3601_RS07615'] [1637482:1639899](-) [] ['PE family protein']
Indel-Mb0486-15	1638456	:	1638558	>>	102
	['MBS3601_RS07615'] [1637482:1639899](-) [] ['PE family protein']
Indel-Mb0486-16 / RD3	1769441	:	1778694	>>	9253
	['MBS3601_RS08160'] [1769477:1769888](+) [] ['hypothetical protein']
	['MBS3601_RS20255'] [1770093:1770405](+) [] ['hypothetical protein']
	['MBS3601_RS08170'] [1770433:1770586](-) [] ['hypothetical protein']
	['MBS3601_RS20260'] [1770619:1770775](+) [] ['hypothetical protein']
	['MBS3601_RS08175'] [1770807:1772229](-) [] ['phage major capsid protein']
	['MBS3601_RS08180'] [1772236:1772770](-) [] ['HK97 family phage prohead protease']
	['MBS3601_RS08185'] [1772922:1773393](-) [] ['phage terminase small subunit P27 family']
	['MBS3601_RS08190'] [1773473:1773788](-) [] ['hypothetical protein']
	['MBS3601_RS08195'] [1773784:1774057](-) [] ['hypothetical protein']
	['MBS3601_RS08200'] [1774070:1774466](-) [] ['hypothetical protein']
	['MBS3601_RS08205'] [1774661:1776077](-) [] ['hypothetical protein']
	['MBS3601_RS08210'] [1776076:1776475](-) [] ['DUF2742 domain-containing protein']
	['MBS3601_RS08215'] [1776471:1776693](-) [] ['hypothetical protein']
	['MBS3601_RS08220'] [1776748:1777264](-) [] ['hypothetical protein']
	['MBS3601_RS08225'] [1777260:1778670](-) [] ['recombinase family protein']
	['MBS3601_RS08230'] [<1778677:1780001](-) [] ['HNH endonuclease']
Indel-Mb0486-17	1896629	:	1897990	>>	1361
	['MBS3601_RS08710'] join{[1897648:1897937](-), [1896675:1897649](-)} [] ['IS3-like element IS987 family transposase']
Indel-Mb0486-18	1973455	:	1973533	>>	78
	['MBS3601_RS09085'] [1973049:1976280](-) [] ['PPE family protein']
Indel-Mb0486-19	1974646	:	1974728	>>	82
	['MBS3601_RS09085'] [1973049:1976280](-) [] ['PPE family protein']
Indel-Mb0486-20	1978999	:	1980362	>>	1363
	['MBS3601_RS09095'] [1978358:>1979039](-) [] ['phospholipase']
	['MBS3601_RS09100'] join{[1979056:1979345](+), [1979344:1980318](+)} [] ['IS3-like element IS987 family transposase']
Indel-Mb0486-21	1995764	:	1997126	>>	1362
	['MBS3601_RS09155'] [1995156:>1995811](-) [] ['HNH endonuclease']
	['MBS3601_RS09160'] join{[1996785:1997074](-), [1995812:1996786](-)} [] ['IS3-like element IS987 family transposase']
	['MBS3601_RS09165'] [<1997124:1997772](-) [] ['13E12 repeat family protein']
Indel-Mb0486-22	2025120	:	2025169	>>	49
	['MBS3601_RS09280'] [2024575:2025670](+) [] ['type VII secretion system ESX-5 target PPE25']
Indel-Mb0486-23	2163512	:	2163653	>>	141
	['MBS3601_RS09945'] [2162175:2167824](-) [] ['PPE family protein']
	2165713	:	2165787	>>	74
	['MBS3601_RS09945'] [2162175:2167824](-) [] ['PPE family protein']
Indel-Mb0486-24	2252887	:	2254249	>>	1362
	['MBS3601_RS10430'] join{[2252943:2253232](+), [2253231:2254205](+)} [] ['IS3-like element IS987 family transposase']
Indel-Mb0486-25	2260893	:	2262254	>>	1361
	['MBS3601_RS10480'] [2259573:>2260899](-) [] ['helicase']
	['MBS3601_RS10485'] join{[2261913:2262202](-), [2260940:2261914](-)} [] ['IS3-like element IS987 family transposase']
Indel-Mb0486-26	2331677	:	2331689	>>	12
Indel-Mb0486-27	2660619	:	2661980	>>	1361
	['MBS3601_RS12320'] [2660352:>2660625](-) ['rpfD'] ['resuscitation-promoting factor protein RpfD']
	['MBS3601_RS12325'] join{[2660675:2660964](+), [2660963:2661937](+)} [] ['IS3-like element IS987 family transposase']
Indel-Mb0486-28	2900984	:	2901014	>>	30
	['MBS3601_RS13405'] [2899443:2901084](+) [] ['PE family protein']
Indel-Mb0486-29	3086662	:	3086737	>>	75
Indel-Mb0486-30	3088971	:	3089343
Indel-Mb0486-31	3090075	:	3090221	>>	146
Indel-Mb0486-32	3091989	:	3093350	>>	1361
	['MBS3601_RS14515'] [3091309:>3091996](-) ['cas1'] ['CRISPR-associated endonuclease Cas1']
	['MBS3601_RS14520'] join{[3092046:3092335](+), [3092334:3093308](+)} [] ['IS3-like element IS987 family transposase']
Indel-Mb0486-33	3158263	:	3158324	>>	61
	['MBS3601_RS14860'] [3158295:3159390](-) ['rlmN'] ['23S rRNA (adenine(2503)-C(2))-methyltransferase RlmN']
Indel-Mb0486-34	3681464	:	3682825	>>	1361
	['MBS3601_RS17205'] join{[3681521:3681810](+), [3681809:3682783](+)} [] ['IS3-like element IS987 family transposase']
Indel-Mb0486-35	3707304	:	3707353	>>	49
	['MBS3601_RS17295'] [3706022:3710478](-) [] ['PE family protein']
Indel-Mb0486-36	3708231	:	3708321	>>	90
	['MBS3601_RS17295'] [3706022:3710478](-) [] ['PE family protein']
Indel-Mb0486-37	3708952	:	3709003	>>	51
	['MBS3601_RS17295'] [3706022:3710478](-) [] ['PE family protein']
Indel-Mb0486-38	3891799	:	3892171	>>	372
	['MBS3601_RS18085'] [3890067:3895719](+) [] ['PE family protein']
Indel-Mb0486-39	3893318	:	3893435	>>	117
	['MBS3601_RS18085'] [3890067:3895719](+) [] ['PE family protein']
Indel-Mb0486-40	3902827	:	3902847	>>	20
	['MBS3601_RS18105'] [3900989:3904913](+) [] ['hypothetical protein']
Indel-Mb0486-41	3903111	:	3903150	>>	39
	['MBS3601_RS18105'] [3900989:3904913](+) [] ['hypothetical protein']
Indel-Mb0486-42	3903390	:	3903532	>>	142
	['MBS3601_RS18105'] [3900989:3904913](+) [] ['hypothetical protein']
Indel-Mb0486-43	3904129	:	3904222	>>	93
	['MBS3601_RS18105'] [3900989:3904913](+) [] ['hypothetical protein']
Indel-Mb0486-44	3907532	:	3907896	>>	364
	['MBS3601_RS18115'] [3905743:3908971](+) [] ['PE family protein']
Indel-Mb0486-45	4011750	:	4011813	>>	63
Indel-Mb0486-46	4108404	:	4108579	>>	175
	['MBS3601_RS19090'] [4106686:4108849](+) ['leuA'] ['2-isopropylmalate synthase']
Indel-Mb0486-47	4126240	:	4127602	>>	1362
	['MBS3601_RS19185'] [4126070:>4126241](+) [] ['FAD-dependent oxidoreductase']
	['MBS3601_RS19190'] join{[4127260:4127549](-), [4126287:4127261](-)} [] ['IS3-like element IS987 family transposase']
Indel-Mb0486-48	4206880	:	4206891	>>	11
	['MBS3601_RS19565'] [4206301:4207636](+) [] ['ISL3-like element IS1557 family transposase']
Indel-Mb0486-49 / RDBovis	4324219	:	4326628	>>	2409
	['MBS3601_RS20030'] [4323356:4324886](-) ['eccD2'] ['type VII secretion system ESX-2 subunit EccD2']
	['MBS3601_RS20035'] [4324882:4325907](-) [] ['MinD/ParA family protein']
	['MBS3601_RS20040'] [4326000:4326831](-) ['espG2'] ['type VII secretion system ESX-2 associated protein EspG2']
Insertion in comparison to Mb3601
Indel-Mb0486-50	68737	:	69581	>>	844
	['JNJPBHDM_00072'] [68274:71214](+) [] ['hypothetical protein']
Indel-Mb0486-51	363691	:	363740	>>	49
	['JNJPBHDM_00317'] [362219:364040](+) ['PE_PGRS5'] ['pe-pgrs family protein pe_pgrs5']
Indel-Mb0486-52	424909	:	425015	>>	106
	['JNJPBHDM_00373'] [424537:424918](+) ['hspR'] ['putative heat shock protein transcriptional repressor hspr (merr family)']
Indel-Mb0486-53	475404	:	476766	>>	1362
	['JNJPBHDM_00415'] [475447:476332](-) [] ['putative TRANSPOSASE']
	['JNJPBHDM_00416'] [476382:476709](-) [] ['putative TRANSPOSASE']
	['JNJPBHDM_00417'] [476757:477087](-) [] ['putative SECRETED PROTEIN']
Indel-Mb0486-54	579623	:	579683	>>	60
Indel-Mb0486-55	966756	:	966901	>>	145
	['JNJPBHDM_00926'] [966296:967661](-) [] ['hypothetical protein']
Indel-Mb0486-56	1215126	:	1215259	>>	133
	['JNJPBHDM_01163'] [1214611:1217080](+) [] ['hypothetical protein']
Indel-Mb0486-57	1216641	:	1216687	>>	46
	['JNJPBHDM_01163'] [1214611:1217080](+) [] ['hypothetical protein']
Indel-Mb0486-58	1220954	:	1221060	>>	106
	['JNJPBHDM_01167'] [1219685:1221590](+) [] ['hypothetical protein']
Indel-Mb0486-59	1343374	:	1343386	>>	12
	['JNJPBHDM_01280'] [1342495:1343680](+) ['PPE18'] ['ppe family protein ppe18']
Indel-Mb0486-60	1632704	:	1632806	>>	102
	['JNJPBHDM_01542'] [1631804:1634159](-) [] ['hypothetical protein']
Indel-Mb0486-61	1687870	:	1688867	>>	997
	['JNJPBHDM_01593'] [1687872:1688694](+) ['kanJ_1'] ['Kanamycin B dioxygenase']
Indel-Mb0486-62	1931715	:	1931831	>>	116
Indel-Mb0486-63	1971617	:	1971632	>>	15
	['JNJPBHDM_01835'] [1971389:1974179](-) [] ['hypothetical protein']
Indel-Mb0486-64	1972333	:	1972382	>>	49
	['JNJPBHDM_01835'] [1971389:1974179](-) [] ['hypothetical protein']
Indel-Mb0486-65	2055656	:	2055716	>>	60
Indel-Mb0486-66	2146967	:	2147045	>>	78
	['JNJPBHDM_02000'] [2144133:2149680](-) ['PPE34'] ['ppe family protein ppe34']
Indel-Mb0486-67	2241181	:	2242541	>>	1360
	['JNJPBHDM_02110'] [2241226:2242111](-) [] ['putative TRANSPOSASE']
	['JNJPBHDM_02111'] [2242161:2242488](-) [] ['putative TRANSPOSASE']
	['JNJPBHDM_02112'] [2242536:2246217](-) ['radD'] ['Putative DNA repair helicase RadD']
Indel-Mb0486-68	2597084	:	2599669	>>	2585
	['JNJPBHDM_02443'] [2595709:2597086](-) [] ['hypothetical protein']
	['JNJPBHDM_02444'] [2597823:2599668](-) ['PPE21_2'] ['ppe family protein ppe21']
Indel-Mb0486-69	3068230	:	3068307	>>	77
Indel-Mb0486-70	3104367	:	3104425	>>	58
Indel-Mb0486-71	3112019	:	3112060	>>	41
	['JNJPBHDM_02930'] [3110802:3112632](+) ['PE_PGRS48'] ['pe-pgrs family protein pe_pgrs48']
Indel-Mb0486-72	3181184	:	3181300	>>	116
Indel-Mb0486-73	3240163	:	3240337	>>	174
	['JNJPBHDM_03029'] [3240085:3240535](-) [] ['hypothetical protein']
Indel-Mb0486-74	3285727	:	3285848	>>	121
Indel-Mb0486-75	3744548	:	3745210	>>	662
	['JNJPBHDM_03497'] [3744274:3744667](-) [] ['Ribonuclease VapC46']
	['JNJPBHDM_03498'] [3744666:3744942](-) [] ['Antitoxin VapB46']
	['JNJPBHDM_03499'] [3745048:3745828](+) [] ['hypothetical protein']
Indel-Mb0486-76	3750688	:	3750698	>>	10
Indel-Mb0486-77	3765775	:	3765837	>>	62
Indel-Mb0486-78	3866611	:	3866631	>>	20
	['JNJPBHDM_03614'] [3865062:3867705](+) ['PE_PGRS53_1'] ['pe-pgrs family protein pe_pgrs53']
Indel-Mb0486-79	3873725	:	3874341	>>	616
	['JNJPBHDM_03616'] [3869487:3875295](+) [] ['hypothetical protein']
Indel-Mb0486-80	3874608	:	3874639	>>	31
	['JNJPBHDM_03616'] [3869487:3875295](+) [] ['hypothetical protein']
Indel-Mb0486-81	3881200	:	3881540	>>	340
	['JNJPBHDM_03619'] [3878201:3884543](+) [] ['hypothetical protein']
Indel-Mb0486-82	3885754	:	3885869	>>	115
	['JNJPBHDM_03621'] [3885373:3888352](+) [] ['hypothetical protein']
Indel-Mb0486-83	4268254	:	4268455	>>	201
	['JNJPBHDM_03980'] [4268150:4268915](+) ['espI'] ['ESX-1 secretion-associated protein EspI']

## Sheet: Mb0531
Indel name	RD start		RD stop		RD lenght (in bases)
Deletion in comparison to Mb3601										IS6110
Indel-Mb0531-1	149857	:	149875	>>	18
	['MBS3601_RS00680'] [148415:150032](+) [] ['PE family protein']
Indel-Mb0531-2	371124	:	371139	>>	15
	['MBS3601_RS01615'] [366225:375770](-) [] ['PPE domain-containing protein']
Indel-Mb0531-3	577261	:	577323	>>	62
Indel-Mb0531-4	935140	:	935152	>>	12
	['MBS3601_RS04415'] [934421:935210](+) ['lpqR'] ['M15 family metallopeptidase']
Indel-Mb0531-5	999087	:	999104	>>	17
Indel-Mb0531-6	1091721	:	1091833	>>	112
	['MBS3601_RS05120'] [1090064:1092836](+) [] ['PecA family PE domain-processing aspartic protease']
Indel-Mb0531-7	1191627	:	1191821	>>	194
	['MBS3601_RS05615'] [1190469:1192761](-) [] ['PE family protein']
Indel-Mb0531-8	1351653	:	1351683	>>	30
	['MBS3601_RS06315'] [1351623:1352607](+) ['folP'] ['dihydropteroate synthase']
Indel-Mb0531-9	1523872	:	1525233	>>	1361
	['MBS3601_RS07100'] [1523518:>1523878](-) [] ['hypothetical protein']
	['MBS3601_RS07105'] join{[1524892:1525181](-), [1523919:1524893](-)} [] ['IS3-like element IS987 family transposase']
Indel-Mb0531-10	1569669	:	1569731	>>	62
	['MBS3601_RS07300'] [1568459:1569671](+) ['metK'] ['methionine adenosyltransferase']
Indel-Mb0531-11	1634474	:	1634535	>>	61
	['MBS3601_RS07605'] [1631919:1636106](-) [] ['PE family protein']
Indel-Mb0531-12	1637729	:	1637808	>>	79
	['MBS3601_RS07615'] [1637482:1639899](-) [] ['PE family protein']
Indel-Mb0531-13	1638456	:	1638558	>>	102
	['MBS3601_RS07615'] [1637482:1639899](-) [] ['PE family protein']
Indel-Mb0531-14 / RD3	1769441	:	1778694	>>	9253
	['MBS3601_RS08160'] [1769477:1769888](+) [] ['hypothetical protein']
	['MBS3601_RS20255'] [1770093:1770405](+) [] ['hypothetical protein']
	['MBS3601_RS08170'] [1770433:1770586](-) [] ['hypothetical protein']
	['MBS3601_RS20260'] [1770619:1770775](+) [] ['hypothetical protein']
	['MBS3601_RS08175'] [1770807:1772229](-) [] ['phage major capsid protein']
	['MBS3601_RS08180'] [1772236:1772770](-) [] ['HK97 family phage prohead protease']
	['MBS3601_RS08185'] [1772922:1773393](-) [] ['phage terminase small subunit P27 family']
	['MBS3601_RS08190'] [1773473:1773788](-) [] ['hypothetical protein']
	['MBS3601_RS08195'] [1773784:1774057](-) [] ['hypothetical protein']
	['MBS3601_RS08200'] [1774070:1774466](-) [] ['hypothetical protein']
	['MBS3601_RS08205'] [1774661:1776077](-) [] ['hypothetical protein']
	['MBS3601_RS08210'] [1776076:1776475](-) [] ['DUF2742 domain-containing protein']
	['MBS3601_RS08215'] [1776471:1776693](-) [] ['hypothetical protein']
	['MBS3601_RS08220'] [1776748:1777264](-) [] ['hypothetical protein']
	['MBS3601_RS08225'] [1777260:1778670](-) [] ['recombinase family protein']
	['MBS3601_RS08230'] [<1778677:1780001](-) [] ['HNH endonuclease']
Indel-Mb0531-15	1896629	:	1897990	>>	1361
	['MBS3601_RS08710'] join{[1897648:1897937](-), [1896675:1897649](-)} [] ['IS3-like element IS987 family transposase']
Indel-Mb0531-16	1973476	:	1973554	>>	78
	['MBS3601_RS09085'] [1973049:1976280](-) [] ['PPE family protein']
Indel-Mb0531-17	1974546	:	1974627	>>	81
	['MBS3601_RS09085'] [1973049:1976280](-) [] ['PPE family protein']
Indel-Mb0531-18	1978999	:	1980362	>>	1363
	['MBS3601_RS09095'] [1978358:>1979039](-) [] ['phospholipase']
	['MBS3601_RS09100'] join{[1979056:1979345](+), [1979344:1980318](+)} [] ['IS3-like element IS987 family transposase']
Indel-Mb0531-19	1995764	:	1997126	>>	1362
	['MBS3601_RS09155'] [1995156:>1995811](-) [] ['HNH endonuclease']
	['MBS3601_RS09160'] join{[1996785:1997074](-), [1995812:1996786](-)} [] ['IS3-like element IS987 family transposase']
	['MBS3601_RS09165'] [<1997124:1997772](-) [] ['13E12 repeat family protein']
Indel-Mb0531-20	2163067	:	2163140	>>	73
	['MBS3601_RS09945'] [2162175:2167824](-) [] ['PPE family protein']
Indel-Mb0531-21	2163532	:	2163674	>>	142
	['MBS3601_RS09945'] [2162175:2167824](-) [] ['PPE family protein']
Indel-Mb0531-22	2165724	:	2165798	>>	74
	['MBS3601_RS09945'] [2162175:2167824](-) [] ['PPE family protein']
Indel-Mb0531-23	2252887	:	2254249	>>	1362
	['MBS3601_RS10430'] join{[2252943:2253232](+), [2253231:2254205](+)} [] ['IS3-like element IS987 family transposase']
Indel-Mb0531-24	2260893	:	2262254	>>	1361
	['MBS3601_RS10480'] [2259573:>2260899](-) [] ['helicase']
	['MBS3601_RS10485'] join{[2261913:2262202](-), [2260940:2261914](-)} [] ['IS3-like element IS987 family transposase']
Indel-Mb0531-25	2331677	:	2331687	>>	10
Indel-Mb0531-26	2660619	:	2661980	>>	1361
	['MBS3601_RS12320'] [2660352:>2660625](-) ['rpfD'] ['resuscitation-promoting factor protein RpfD']
	['MBS3601_RS12325'] join{[2660675:2660964](+), [2660963:2661937](+)} [] ['IS3-like element IS987 family transposase']
Indel-Mb0531-27	2963166	:	2963220	>>	54
	['MBS3601_RS13815'] [2963179:2963812](+) [] ['DUF3000 domain-containing protein']
Indel-Mb0531-28	3086662	:	3086737	>>	75
Indel-Mb0531-29	3089196	:	3089271	>>	75
Indel-Mb0531-30	3091989	:	3093350	>>	1361
	['MBS3601_RS14515'] [3091309:>3091996](-) ['cas1'] ['CRISPR-associated endonuclease Cas1']
	['MBS3601_RS14520'] join{[3092046:3092335](+), [3092334:3093308](+)} [] ['IS3-like element IS987 family transposase']
Indel-Mb0531-31	3158263	:	3158323	>>	60
	['MBS3601_RS14860'] [3158295:3159390](-) ['rlmN'] ['23S rRNA (adenine(2503)-C(2))-methyltransferase RlmN']
Indel-Mb0531-32	3260347	:	3260407	>>	60
Indel-Mb0531-33	3346336	:	3348720	>>	2384
	['MBS3601_RS15580'] [3346347:3347661](-) [] ['PPE family protein']
	['MBS3601_RS15585'] [3347681:3347885](-) [] ['hypothetical protein']
	['MBS3601_RS15590'] [3347847:3348015](-) [] ['hypothetical protein']
	['MBS3601_RS15595'] [3348063:3348354](-) ['esxR'] ['WXG100 family type VII secretion target']
	['MBS3601_RS15600'] [3348388:3348682](-) ['esxS'] ['WXG100 family type VII secretion target']
Indel-Mb0531-34	3681468	:	3682828	>>	1360
	['MBS3601_RS17205'] join{[3681521:3681810](+), [3681809:3682783](+)} [] ['IS3-like element IS987 family transposase']
Indel-Mb0531-35	3707304	:	3707353	>>	49
	['MBS3601_RS17295'] [3706022:3710478](-) [] ['PE family protein']
Indel-Mb0531-36	3786180	:	3786306	>>	126
Indel-Mb0531-37	3891815	:	3891834	>>	19
	['MBS3601_RS18085'] [3890067:3895719](+) [] ['PE family protein']
Indel-Mb0531-38	3893475	:	3893657	>>	182
	['MBS3601_RS18085'] [3890067:3895719](+) [] ['PE family protein']
Indel-Mb0531-39	3893757	:	3893772	>>	15
	['MBS3601_RS18085'] [3890067:3895719](+) [] ['PE family protein']
Indel-Mb0531-40	3894479	:	3895053	>>	574
	['MBS3601_RS18085'] [3890067:3895719](+) [] ['PE family protein']
Indel-Mb0531-41	3900851	:	3901209	>>	358
	['MBS3601_RS18105'] [3900989:3904913](+) [] ['hypothetical protein']
Indel-Mb0531-42	3901418	:	3901653	>>	235
	['MBS3601_RS18105'] [3900989:3904913](+) [] ['hypothetical protein']
Indel-Mb0531-43	3903111	:	3903150	>>	39
	['MBS3601_RS18105'] [3900989:3904913](+) [] ['hypothetical protein']
Indel-Mb0531-44	3903390	:	3903532	>>	142
	['MBS3601_RS18105'] [3900989:3904913](+) [] ['hypothetical protein']
Indel-Mb0531-45	3903634	:	3903767	>>	133
	['MBS3601_RS18105'] [3900989:3904913](+) [] ['hypothetical protein']
Indel-Mb0531-46	3904111	:	3904222	>>	111
	['MBS3601_RS18105'] [3900989:3904913](+) [] ['hypothetical protein']
Indel-Mb0531-47	3906910	:	3907265	>>	355
	['MBS3601_RS18115'] [3905743:3908971](+) [] ['PE family protein']
Indel-Mb0531-48	3907416	:	3907426	>>	10
	['MBS3601_RS18115'] [3905743:3908971](+) [] ['PE family protein']
Indel-Mb0531-49	4011750	:	4011813	>>	63
Indel-Mb0531-50	4108405	:	4108580	>>	175
	['MBS3601_RS19090'] [4106686:4108849](+) ['leuA'] ['2-isopropylmalate synthase']
Indel-Mb0531-51	4126240	:	4127602	>>	1362
	['MBS3601_RS19185'] [4126070:>4126241](+) [] ['FAD-dependent oxidoreductase']
	['MBS3601_RS19190'] join{[4127260:4127549](-), [4126287:4127261](-)} [] ['IS3-like element IS987 family transposase']
Indel-Mb0531-52	4135624	:	4137043	>>	1419
	['MBS3601_RS19210'] [4135153:4136194](-) ['ligD'] ['non-homologous end-joining DNA ligase']
	['MBS3601_RS19215'] [4136231:4137308](+) ['ligC'] ['ATP-dependent DNA ligase']
Indel-Mb0531-53	4205407	:	4205492	>>	85
	['MBS3601_RS19560'] [4204393:4206175](+) [] ['DNA alkylation response protein']
Indel-Mb0531-54	4206880	:	4206891	>>	11
	['MBS3601_RS19565'] [4206301:4207636](+) [] ['ISL3-like element IS1557 family transposase']
Indel-Mb0531-55	4301880	:	4301936	>>	56
	['MBS3601_RS19945'] [4299637:4301881](+) ['eccCa1'] ['type VII secretion system ESX-1 FtsK/SpoIIIE family ATPase EccCa1']
Indel-Mb0531-56 / RDBovis	4324219	:	4326628	>>	2409
	['MBS3601_RS20030'] [4323356:4324886](-) ['eccD2'] ['type VII secretion system ESX-2 subunit EccD2']
	['MBS3601_RS20035'] [4324882:4325907](-) [] ['MinD/ParA family protein']
	['MBS3601_RS20040'] [4326000:4326831](-) ['espG2'] ['type VII secretion system ESX-2 associated protein EspG2']
Insertion in comparison to Mb3601
Indel-Mb0531-57	68737	:	69581	>>	844
	['KKGJMNFA_00073'] [68274:71214](+) [] ['hypothetical protein']
Indel-Mb0531-58	363685	:	363734	>>	49
	['KKGJMNFA_00317'] [362221:364042](+) ['PE_PGRS5'] ['pe-pgrs family protein pe_pgrs5']
Indel-Mb0531-59	424911	:	425017	>>	106
	['KKGJMNFA_00373'] [424539:424920](+) ['hspR'] ['putative heat shock protein transcriptional repressor hspr (merr family)']
Indel-Mb0531-60	475406	:	476766	>>	1360
	['KKGJMNFA_00414'] [475451:476336](-) [] ['putative TRANSPOSASE']
	['KKGJMNFA_00415'] [476386:476713](-) [] ['putative TRANSPOSASE']
	['KKGJMNFA_00416'] [476748:477015](+) [] ['hypothetical protein']
Indel-Mb0531-61	966569	:	966714	>>	145
	['KKGJMNFA_00924'] [966187:967552](-) [] ['hypothetical protein']
Indel-Mb0531-62	1193848	:	1193867	>>	19
	['KKGJMNFA_01143'] [1193810:1194806](-) ['PE_PGRS20_2'] ['pe-pgrs family protein pe_pgrs20']
Indel-Mb0531-63	1214732	:	1214865	>>	133
	['KKGJMNFA_01163'] [1214217:1216686](+) [] ['hypothetical protein']
Indel-Mb0531-64	1216247	:	1216293	>>	46
	['KKGJMNFA_01163'] [1214217:1216686](+) [] ['hypothetical protein']
Indel-Mb0531-65	1220559	:	1220665	>>	106
	['KKGJMNFA_01168'] [1220307:1221195](+) [] ['hypothetical protein']
Indel-Mb0531-66	1342979	:	1342991	>>	12
	['KKGJMNFA_01281'] [1342100:1343285](+) ['PPE18'] ['ppe family protein ppe18']
Indel-Mb0531-67	1625258	:	1625271	>>	13
Indel-Mb0531-68	1639232	:	1639334	>>	102
	['KKGJMNFA_01553'] [1638332:1640687](-) [] ['hypothetical protein']
Indel-Mb0531-69	1694398	:	1695395	>>	997
	['KKGJMNFA_01604'] [1694400:1695222](+) ['kanJ_1'] ['Kanamycin B dioxygenase']
Indel-Mb0531-70	1938245	:	1938361	>>	116
Indel-Mb0531-71	1978147	:	1978162	>>	15
	['KKGJMNFA_01847'] [1977919:1980664](-) [] ['hypothetical protein']
Indel-Mb0531-72	2062164	:	2062280	>>	116
Indel-Mb0531-73	2153386	:	2153463	>>	77
	['KKGJMNFA_02012'] [2150717:2156195](-) ['PPE34'] ['ppe family protein ppe34']
Indel-Mb0531-74	2247696	:	2249056	>>	1360
	['KKGJMNFA_02122'] [2247741:2248626](-) [] ['putative TRANSPOSASE']
	['KKGJMNFA_02123'] [2248676:2249003](-) [] ['putative TRANSPOSASE']
	['KKGJMNFA_02124'] [2249051:2252732](-) ['radD'] ['Putative DNA repair helicase RadD']
Indel-Mb0531-75	2438935	:	2438996	>>	61
Indel-Mb0531-76	2603118	:	2605703	>>	2585
	['KKGJMNFA_02455'] [2602281:2603658](-) [] ['hypothetical protein']
	['KKGJMNFA_02456'] [2604395:2606240](-) ['PPE21_2'] ['ppe family protein ppe21']
Indel-Mb0531-77	3070834	:	3072196	>>	1362
	['KKGJMNFA_02901'] [3070557:3070848](+) [] ['hypothetical protein']
	['KKGJMNFA_02902'] [3070874:3071759](-) [] ['putative TRANSPOSASE']
	['KKGJMNFA_02903'] [3071809:3072136](-) [] ['putative TRANSPOSASE']
Indel-Mb0531-78	3076137	:	3076214	>>	77
Indel-Mb0531-79	3112761	:	3112818	>>	57
Indel-Mb0531-80	3120369	:	3120409	>>	40
	['KKGJMNFA_02946'] [3119151:3120543](+) ['PE_PGRS48'] ['pe-pgrs family protein pe_pgrs48']
Indel-Mb0531-81	3189603	:	3189719	>>	116
Indel-Mb0531-82	3293724	:	3293846	>>	122
Indel-Mb0531-83	3308822	:	3308994	>>	172
	['KKGJMNFA_03095'] [3308006:3308852](-) [] ['putative 2-HYDROXYHEPTA-2,4-DIENE-1,7-DIOATE ISOMERASE (HHDD ISOMERASE)']
Indel-Mb0531-84	3750582	:	3751244	>>	662
	['KKGJMNFA_03508'] [3750308:3750701](-) [] ['Ribonuclease VapC46']
	['KKGJMNFA_03509'] [3750700:3750976](-) [] ['Antitoxin VapB46']
	['KKGJMNFA_03510'] [3751082:3751862](+) [] ['hypothetical protein']
Indel-Mb0531-85	3756722	:	3756732	>>	10
Indel-Mb0531-86	3889608	:	3889723	>>	115
	['KKGJMNFA_03635'] [3889227:3890709](+) [] ['hypothetical protein']
Indel-Mb0531-87	4057024	:	4057085	>>	61
	['KKGJMNFA_03799'] [4055901:4057062](+) [] ['putative ANION TRANSPORTER ATPASE']
Indel-Mb0531-88	4270655	:	4270856	>>	201
	['KKGJMNFA_03996'] [4270551:4271427](+) ['espI_1'] ['ESX-1 secretion-associated protein EspI']

## Sheet: Mb0820
Indel name	RD start		RD stop		RD lenght (in bases)
Deletion in comparison to Mb3601										IS6110
Indel-Mb0820-1	149857	:	149875	>>	18
	['MBS3601_RS00680'] [148415:150032](+) [] ['PE family protein']
Indel-Mb0820-2	371124	:	371139	>>	15
	['MBS3601_RS01615'] [366225:375770](-) [] ['PPE domain-containing protein']
Indel-Mb0820-3	433802	:	433835	>>	33
	['MBS3601_RS01860'] [424100:434624](-) [] ['PPE domain-containing protein']
Indel-Mb0820-4	935140	:	935152	>>	12
	['MBS3601_RS04415'] [934421:935210](+) ['lpqR'] ['M15 family metallopeptidase']
Indel-Mb0820-5	999087	:	999104	>>	17
Indel-Mb0820-6	1351653	:	1351683	>>	30
	['MBS3601_RS06315'] [1351623:1352607](+) ['folP'] ['dihydropteroate synthase']
Indel-Mb0820-7	1523872	:	1525233	>>	1361
	['MBS3601_RS07100'] [1523518:>1523878](-) [] ['hypothetical protein']
	['MBS3601_RS07105'] join{[1524892:1525181](-), [1523919:1524893](-)} [] ['IS3-like element IS987 family transposase']
Indel-Mb0820-8	1569669	:	1569731	>>	62
	['MBS3601_RS07300'] [1568459:1569671](+) ['metK'] ['methionine adenosyltransferase']
Indel-Mb0820-9	1634474	:	1634535	>>	61
	['MBS3601_RS07605'] [1631919:1636106](-) [] ['PE family protein']
Indel-Mb0820-10	1637729	:	1637808	>>	79
	['MBS3601_RS07615'] [1637482:1639899](-) [] ['PE family protein']
Indel-Mb0820-11	1638459	:	1638558	>>	99
	['MBS3601_RS07615'] [1637482:1639899](-) [] ['PE family protein']
Indel-Mb0820-12 / RD3	1769441	:	1778694	>>	9253
	['MBS3601_RS08160'] [1769477:1769888](+) [] ['hypothetical protein']
	['MBS3601_RS20255'] [1770093:1770405](+) [] ['hypothetical protein']
	['MBS3601_RS08170'] [1770433:1770586](-) [] ['hypothetical protein']
	['MBS3601_RS20260'] [1770619:1770775](+) [] ['hypothetical protein']
	['MBS3601_RS08175'] [1770807:1772229](-) [] ['phage major capsid protein']
	['MBS3601_RS08180'] [1772236:1772770](-) [] ['HK97 family phage prohead protease']
	['MBS3601_RS08185'] [1772922:1773393](-) [] ['phage terminase small subunit P27 family']
	['MBS3601_RS08190'] [1773473:1773788](-) [] ['hypothetical protein']
	['MBS3601_RS08195'] [1773784:1774057](-) [] ['hypothetical protein']
	['MBS3601_RS08200'] [1774070:1774466](-) [] ['hypothetical protein']
	['MBS3601_RS08205'] [1774661:1776077](-) [] ['hypothetical protein']
	['MBS3601_RS08210'] [1776076:1776475](-) [] ['DUF2742 domain-containing protein']
	['MBS3601_RS08215'] [1776471:1776693](-) [] ['hypothetical protein']
	['MBS3601_RS08220'] [1776748:1777264](-) [] ['hypothetical protein']
	['MBS3601_RS08225'] [1777260:1778670](-) [] ['recombinase family protein']
	['MBS3601_RS08230'] [<1778677:1780001](-) [] ['HNH endonuclease']
Indel-Mb0820-13	1896629	:	1897990	>>	1361
	['MBS3601_RS08710'] join{[1897648:1897937](-), [1896675:1897649](-)} [] ['IS3-like element IS987 family transposase']
Indel-Mb0820-14	1973454	:	1973533	>>	79
	['MBS3601_RS09085'] [1973049:1976280](-) [] ['PPE family protein']
Indel-Mb0820-15	1974646	:	1974728	>>	82
	['MBS3601_RS09085'] [1973049:1976280](-) [] ['PPE family protein']
Indel-Mb0820-16	1978999	:	1980362	>>	1363
	['MBS3601_RS09095'] [1978358:>1979039](-) [] ['phospholipase']
	['MBS3601_RS09100'] join{[1979056:1979345](+), [1979344:1980318](+)} [] ['IS3-like element IS987 family transposase']
Indel-Mb0820-17	1995764	:	1997126	>>	1362
	['MBS3601_RS09155'] [1995156:>1995811](-) [] ['HNH endonuclease']
	['MBS3601_RS09160'] join{[1996785:1997074](-), [1995812:1996786](-)} [] ['IS3-like element IS987 family transposase']
	['MBS3601_RS09165'] [<1997124:1997772](-) [] ['13E12 repeat family protein']
Indel-Mb0820-18	2162744	:	2162885	>>	141
	['MBS3601_RS09945'] [2162175:2167824](-) [] ['PPE family protein']
Indel-Mb0820-19	2163128	:	2163200	>>	72
	['MBS3601_RS09945'] [2162175:2167824](-) [] ['PPE family protein']
Indel-Mb0820-20	2163512	:	2163653	>>	141
	['MBS3601_RS09945'] [2162175:2167824](-) [] ['PPE family protein']
Indel-Mb0820-21	2165713	:	2165859	>>	146
	['MBS3601_RS09945'] [2162175:2167824](-) [] ['PPE family protein']
Indel-Mb0820-22	2252887	:	2254249	>>	1362
	['MBS3601_RS10430'] join{[2252943:2253232](+), [2253231:2254205](+)} [] ['IS3-like element IS987 family transposase']
Indel-Mb0820-23	2260893	:	2262254	>>	1361
	['MBS3601_RS10480'] [2259573:>2260899](-) [] ['helicase']
	['MBS3601_RS10485'] join{[2261913:2262202](-), [2260940:2261914](-)} [] ['IS3-like element IS987 family transposase']
Indel-Mb0820-24	2332864	:	2332946	>>	82
	['MBS3601_RS10775'] [2332203:2334371](+) [] ['DUF5631 domain-containing protein']
Indel-Mb0820-25	2660619	:	2661980	>>	1361
	['MBS3601_RS12320'] [2660352:>2660625](-) ['rpfD'] ['resuscitation-promoting factor protein RpfD']
	['MBS3601_RS12325'] join{[2660675:2660964](+), [2660963:2661937](+)} [] ['IS3-like element IS987 family transposase']
Indel-Mb0820-26	2957525	:	2957584	>>	59
Indel-Mb0820-27	2963144	:	2963198	>>	54
	['MBS3601_RS13815'] [2963179:2963812](+) [] ['DUF3000 domain-containing protein']
Indel-Mb0820-28	3086952	:	3087246	>>	294
Indel-Mb0820-29	3087314	:	3089401	>>	2087
	['MBS3601_RS14505'] join{[3088425:3088714](-), [3087452:3088426](-)} [] ['IS3-like element IS987 family transposase']
Indel-Mb0820-30	3091989	:	3093350	>>	1361
	['MBS3601_RS14515'] [3091309:>3091996](-) ['cas1'] ['CRISPR-associated endonuclease Cas1']
	['MBS3601_RS14520'] join{[3092046:3092335](+), [3092334:3093308](+)} [] ['IS3-like element IS987 family transposase']
Indel-Mb0820-31	3158170	:	3158231	>>	61
Indel-Mb0820-32	3160974	:	3161031	>>	57
Indel-Mb0820-33	3201542	:	3201657	>>	115
Indel-Mb0820-34	3306006	:	3306187	>>	181
Indel-Mb0820-35	3681464	:	3682825	>>	1361
	['MBS3601_RS17205'] join{[3681521:3681810](+), [3681809:3682783](+)} [] ['IS3-like element IS987 family transposase']
Indel-Mb0820-36	3707304	:	3707353	>>	49
	['MBS3601_RS17295'] [3706022:3710478](-) [] ['PE family protein']
Indel-Mb0820-37	3889365	:	3889504	>>	139
	['MBS3601_RS18080'] [3885658:3889777](+) [] ['PE family protein']
Indel-Mb0820-38	3890650	:	3906646	>>	15996
	['MBS3601_RS18085'] [3890067:3895719](+) [] ['PE family protein']
	['MBS3601_RS18090'] [3895885:3897433](-) ['ilvX'] ['acetolactate synthase large subunit']
	['MBS3601_RS18095'] [3897429:3898266](-) [] ['amidohydrolase family protein']
	['MBS3601_RS18100'] [3898625:3900778](+) [] ['PE family protein']
	['MBS3601_RS18105'] [3900989:3904913](+) [] ['hypothetical protein']
	['MBS3601_RS18110'] [3905041:>3905548](-) [] ['acyl-CoA synthetase']
	['MBS3601_RS18115'] [3905743:3908971](+) [] ['PE family protein']
Indel-Mb0820-39	3907317	:	3908317	>>	1000
	['MBS3601_RS18115'] [3905743:3908971](+) [] ['PE family protein']
Indel-Mb0820-40	4011750	:	4011813	>>	63
Indel-Mb0820-41	4108404	:	4108579	>>	175
	['MBS3601_RS19090'] [4106686:4108849](+) ['leuA'] ['2-isopropylmalate synthase']
Indel-Mb0820-42	4126240	:	4127602	>>	1362
	['MBS3601_RS19185'] [4126070:>4126241](+) [] ['FAD-dependent oxidoreductase']
	['MBS3601_RS19190'] join{[4127260:4127549](-), [4126287:4127261](-)} [] ['IS3-like element IS987 family transposase']
Indel-Mb0820-43	4206880	:	4206891	>>	11
	['MBS3601_RS19565'] [4206301:4207636](+) [] ['ISL3-like element IS1557 family transposase']
Indel-Mb0820-44 / RDBovis	4324219	:	4326628	>>	2409
	['MBS3601_RS20030'] [4323356:4324886](-) ['eccD2'] ['type VII secretion system ESX-2 subunit EccD2']
	['MBS3601_RS20035'] [4324882:4325907](-) [] ['MinD/ParA family protein']
	['MBS3601_RS20040'] [4326000:4326831](-) ['espG2'] ['type VII secretion system ESX-2 associated protein EspG2']
Insertion in comparison to Mb3601
Indel-Mb0820-45	68736	:	69580	>>	844
	['BDJGMJMG_00073'] [68273:71213](+) [] ['hypothetical protein']
Indel-Mb0820-46	363678	:	363727	>>	49
	['BDJGMJMG_00319'] [362218:364039](+) ['PE_PGRS5'] ['pe-pgrs family protein pe_pgrs5']
Indel-Mb0820-47	424908	:	425014	>>	106
	['BDJGMJMG_00375'] [424536:424917](+) ['hspR'] ['putative heat shock protein transcriptional repressor hspr (merr family)']
Indel-Mb0820-48	475373	:	476733	>>	1360
	['BDJGMJMG_00416'] [475418:476303](-) [] ['putative TRANSPOSASE']
	['BDJGMJMG_00417'] [476353:476680](-) [] ['putative TRANSPOSASE']
	['BDJGMJMG_00418'] [476715:476982](+) [] ['hypothetical protein']
Indel-Mb0820-49	579600	:	579661	>>	61
Indel-Mb0820-50	966699	:	966844	>>	145
	['BDJGMJMG_00927'] [966239:967604](-) [] ['hypothetical protein']
Indel-Mb0820-51	1215067	:	1215200	>>	133
	['BDJGMJMG_01164'] [1214552:1217021](+) [] ['hypothetical protein']
Indel-Mb0820-52	1216582	:	1216628	>>	46
	['BDJGMJMG_01164'] [1214552:1217021](+) [] ['hypothetical protein']
Indel-Mb0820-53	1220895	:	1221001	>>	106
	['BDJGMJMG_01168'] [1219626:1222179](+) [] ['hypothetical protein']
Indel-Mb0820-54	1321730	:	1321742	>>	12
	['BDJGMJMG_01264'] [1316818:1321744](+) ['pks3_1'] ['putative polyketide beta-ketoacyl synthase pks4']
Indel-Mb0820-55	1343333	:	1343345	>>	12
	['BDJGMJMG_01280'] [1342454:1343639](+) ['PPE18'] ['ppe family protein ppe18']
Indel-Mb0820-56	1625610	:	1625638	>>	28
Indel-Mb0820-57	1639599	:	1639698	>>	99
	['BDJGMJMG_01553'] [1638696:1641051](-) [] ['hypothetical protein']
Indel-Mb0820-58	1694762	:	1695759	>>	997
	['BDJGMJMG_01604'] [1694764:1695586](+) ['kanJ_1'] ['Kanamycin B dioxygenase']
Indel-Mb0820-59	1938607	:	1938723	>>	116
Indel-Mb0820-60	1978508	:	1978523	>>	15
	['BDJGMJMG_01849'] [1978280:1978799](-) [] ['hypothetical protein']
Indel-Mb0820-61	2062561	:	2062621	>>	60
Indel-Mb0820-62	2153640	:	2153793	>>	153
	['BDJGMJMG_02015'] [2151014:2156357](-) ['PPE34'] ['ppe family protein ppe34']
Indel-Mb0820-63	2247856	:	2249216	>>	1360
	['BDJGMJMG_02126'] [2247901:2248786](-) [] ['putative TRANSPOSASE']
	['BDJGMJMG_02127'] [2248836:2249163](-) [] ['putative TRANSPOSASE']
	['BDJGMJMG_02128'] [2249211:2252892](-) ['radD'] ['Putative DNA repair helicase RadD']
Indel-Mb0820-64	2403230	:	2403339	>>	109
	['BDJGMJMG_02269'] [2403102:2403996](-) [] ['hypothetical protein']
Indel-Mb0820-65	2603530	:	2606106	>>	2576
	['BDJGMJMG_02462'] [2604523:2606368](-) ['PPE21_2'] ['ppe family protein ppe21']
Indel-Mb0820-66	3109119	:	3109175	>>	56
Indel-Mb0820-67	3116776	:	3116816	>>	40
	['BDJGMJMG_02947'] [3115558:3117388](+) ['PE_PGRS48'] ['pe-pgrs family protein pe_pgrs48']
Indel-Mb0820-68	3304731	:	3304902	>>	171
	['BDJGMJMG_03094'] [3303899:3304745](-) [] ['putative 2-HYDROXYHEPTA-2,4-DIENE-1,7-DIOATE ISOMERASE (HHDD ISOMERASE)']
Indel-Mb0820-69	3692771	:	3692874	>>	103
Indel-Mb0820-70	3748956	:	3749618	>>	662
	['BDJGMJMG_03512'] [3748682:3749075](-) [] ['Ribonuclease VapC46']
	['BDJGMJMG_03513'] [3749074:3749350](-) [] ['Antitoxin VapB46']
	['BDJGMJMG_03514'] [3749456:3750236](+) [] ['hypothetical protein']
Indel-Mb0820-71	3755096	:	3755106	>>	10
Indel-Mb0820-72	3874087	:	3890354	>>	16267
	['BDJGMJMG_03632'] [3873691:3880423](+) [] ['hypothetical protein']
	['BDJGMJMG_03633'] [3880589:3882137](-) ['ilvX'] ['putative ACETOHYDROXYACID SYNTHASE ILVX (ACETOLACTATE SYNTHASE)']
	['BDJGMJMG_03634'] [3882133:3882970](-) [] ['putative ANTIBIOTIC-RESISTANCE PROTEIN']
	['BDJGMJMG_03635'] [3883329:3889596](+) [] ['hypothetical protein']
	['BDJGMJMG_03636'] [3889954:3892288](+) [] ['hypothetical protein']
Indel-Mb0820-73	3890538	:	3890969	>>	431
	['BDJGMJMG_03636'] [3889954:3892288](+) [] ['hypothetical protein']
Indel-Mb0820-74	4272188	:	4272389	>>	201
	['BDJGMJMG_03997'] [4272084:4272960](+) ['espI'] ['ESX-1 secretion-associated protein EspI']

## Sheet: Mb3602
Indel name	RD start		RD stop		RD lenght (in bases)
Deletion in comparison to Mb3601										IS6110
Indel-Mb3602-1	358956	:	358967	>>	11
	['MBS3601_RS01565'] [358247:359033](+) ['tam'] ['trans-aconitate 2-methyltransferase']
Indel-Mb3602-2	472658	:	472676	>>	18
	['MBS3601_RS02045'] [472584:474062](+) [] ['HNH endonuclease']
Indel-Mb3602-3	935140	:	935152	>>	12
	['MBS3601_RS04415'] [934421:935210](+) ['lpqR'] ['M15 family metallopeptidase']
Indel-Mb3602-4	964470	:	964498	>>	28
	['MBS3601_RS04555'] [963976:965200](-) ['rpfA'] ['resuscitation-promoting factor protein RpfA']
Indel-Mb3602-5	999087	:	999104	>>	17
Indel-Mb3602-6	1351653	:	1351683	>>	30
	['MBS3601_RS06315'] [1351623:1352607](+) ['folP'] ['dihydropteroate synthase']
Indel-Mb3602-7	1445027	:	1445086	>>	59
Indel-Mb3602-8	1523872	:	1525233	>>	1361
	['MBS3601_RS07100'] [1523518:>1523878](-) [] ['hypothetical protein']
	['MBS3601_RS07105'] join{[1524892:1525181](-), [1523919:1524893](-)} [] ['IS3-like element IS987 family transposase']
Indel-Mb3602-9	1634474	:	1634535	>>	61
	['MBS3601_RS07605'] [1631919:1636106](-) [] ['PE family protein']
Indel-Mb3602-10	1764155	:	1764170	>>	15
	['MBS3601_RS08130'] [1764091:1764784](-) ['ripD'] ['NlpC/P60 family peptidoglycan-binding protein RipD']
Indel-Mb3602-11 / RD3	1769441	:	1778694	>>	9253
	['MBS3601_RS08160'] [1769477:1769888](+) [] ['hypothetical protein']
	['MBS3601_RS20255'] [1770093:1770405](+) [] ['hypothetical protein']
	['MBS3601_RS08170'] [1770433:1770586](-) [] ['hypothetical protein']
	['MBS3601_RS20260'] [1770619:1770775](+) [] ['hypothetical protein']
	['MBS3601_RS08175'] [1770807:1772229](-) [] ['phage major capsid protein']
	['MBS3601_RS08180'] [1772236:1772770](-) [] ['HK97 family phage prohead protease']
	['MBS3601_RS08185'] [1772922:1773393](-) [] ['phage terminase small subunit P27 family']
	['MBS3601_RS08190'] [1773473:1773788](-) [] ['hypothetical protein']
	['MBS3601_RS08195'] [1773784:1774057](-) [] ['hypothetical protein']
	['MBS3601_RS08200'] [1774070:1774466](-) [] ['hypothetical protein']
	['MBS3601_RS08205'] [1774661:1776077](-) [] ['hypothetical protein']
	['MBS3601_RS08210'] [1776076:1776475](-) [] ['DUF2742 domain-containing protein']
	['MBS3601_RS08215'] [1776471:1776693](-) [] ['hypothetical protein']
	['MBS3601_RS08220'] [1776748:1777264](-) [] ['hypothetical protein']
	['MBS3601_RS08225'] [1777260:1778670](-) [] ['recombinase family protein']
	['MBS3601_RS08230'] [<1778677:1780001](-) [] ['HNH endonuclease']
Indel-Mb3602-12	1896629	:	1897990	>>	1361
	['MBS3601_RS08710'] join{[1897648:1897937](-), [1896675:1897649](-)} [] ['IS3-like element IS987 family transposase']
Indel-Mb3602-13	1974566	:	1974647	>>	81
	['MBS3601_RS09085'] [1973049:1976280](-) [] ['PPE family protein']
Indel-Mb3602-14	1978999	:	1980362	>>	1363
	['MBS3601_RS09095'] [1978358:>1979039](-) [] ['phospholipase']
	['MBS3601_RS09100'] join{[1979056:1979345](+), [1979344:1980318](+)} [] ['IS3-like element IS987 family transposase']
Indel-Mb3602-15	1995764	:	1997126	>>	1362
	['MBS3601_RS09155'] [1995156:>1995811](-) [] ['HNH endonuclease']
	['MBS3601_RS09160'] join{[1996785:1997074](-), [1995812:1996786](-)} [] ['IS3-like element IS987 family transposase']
	['MBS3601_RS09165'] [<1997124:1997772](-) [] ['13E12 repeat family protein']
Indel-Mb3602-16	2068254	:	2068314	>>	60
Indel-Mb3602-17	2107773	:	2107816	>>	43
	['MBS3601_RS09650'] [2106907:2107885](+) ['apa'] ['adhesin Apa']
Indel-Mb3602-18	2162752	:	2162893	>>	141
	['MBS3601_RS09945'] [2162175:2167824](-) [] ['PPE family protein']
Indel-Mb3602-19	2165713	:	2165931	>>	218
	['MBS3601_RS09945'] [2162175:2167824](-) [] ['PPE family protein']
Indel-Mb3602-20	2252887	:	2254249	>>	1362
	['MBS3601_RS10430'] join{[2252943:2253232](+), [2253231:2254205](+)} [] ['IS3-like element IS987 family transposase']
Indel-Mb3602-21	2260893	:	2262254	>>	1361
	['MBS3601_RS10480'] [2259573:>2260899](-) [] ['helicase']
	['MBS3601_RS10485'] join{[2261913:2262202](-), [2260940:2261914](-)} [] ['IS3-like element IS987 family transposase']
Indel-Mb3602-22	2331686	:	2331698	>>	12
Indel-Mb3602-23	2452139	:	2452200	>>	61
Indel-Mb3602-24	2660619	:	2661980	>>	1361
	['MBS3601_RS12320'] [2660352:>2660625](-) ['rpfD'] ['resuscitation-promoting factor protein RpfD']
	['MBS3601_RS12325'] join{[2660675:2660964](+), [2660963:2661937](+)} [] ['IS3-like element IS987 family transposase']
Indel-Mb3602-25	2684122	:	2684220	>>	98
Indel-Mb3602-26	2692672	:	2692758	>>	86
	['MBS3601_RS12485'] [2692752:2693979](-) ['eis'] ['enhanced intracellular survival protein Eis']
Indel-Mb3602-27	2921851	:	2922089	>>	238
	['MBS3601_RS13535'] [2921501:2922889](-) [] ['PE family protein']
Indel-Mb3602-28	3090147	:	3090661	>>	514
Indel-Mb3602-29	3091989	:	3093350	>>	1361
	['MBS3601_RS14515'] [3091309:>3091996](-) ['cas1'] ['CRISPR-associated endonuclease Cas1']
	['MBS3601_RS14520'] join{[3092046:3092335](+), [3092334:3093308](+)} [] ['IS3-like element IS987 family transposase']
Indel-Mb3602-30	3124606	:	3124664	>>	58
Indel-Mb3602-31	3158135	:	3158196	>>	61
Indel-Mb3602-32	3305955	:	3306136	>>	181
Indel-Mb3602-33	3496644	:	3498794	>>	2150
	['MBS3601_RS16310'] [3495360:3497130](-) [] ['PPE family protein']
	['MBS3601_RS16315'] [3497377:3499279](-) [] ['PPE family protein']
Indel-Mb3602-34	3658282	:	3658344	>>	62
Indel-Mb3602-35	3681464	:	3682825	>>	1361
	['MBS3601_RS17205'] join{[3681521:3681810](+), [3681809:3682783](+)} [] ['IS3-like element IS987 family transposase']
Indel-Mb3602-36	3786298	:	3786308	>>	10
Indel-Mb3602-37	3895093	:	3895203	>>	110
	['MBS3601_RS18085'] [3890067:3895719](+) [] ['PE family protein']
Indel-Mb3602-38	3903124	:	3903164	>>	40
	['MBS3601_RS18105'] [3900989:3904913](+) [] ['hypothetical protein']
Indel-Mb3602-39	3904129	:	3904222	>>	93
	['MBS3601_RS18105'] [3900989:3904913](+) [] ['hypothetical protein']
Indel-Mb3602-40	4047096	:	4047115	>>	19
	['MBS3601_RS18780'] [4046468:4047490](+) [] ['PE family protein']
Indel-Mb3602-41	4126240	:	4127602	>>	1362
	['MBS3601_RS19185'] [4126070:>4126241](+) [] ['FAD-dependent oxidoreductase']
	['MBS3601_RS19190'] join{[4127260:4127549](-), [4126287:4127261](-)} [] ['IS3-like element IS987 family transposase']
Indel-Mb3602-42	4206880	:	4206891	>>	11
	['MBS3601_RS19565'] [4206301:4207636](+) [] ['ISL3-like element IS1557 family transposase']
Indel-Mb3602-43	4312302	:	4312359	>>	57
	['MBS3601_RS19990'] [4310749:4312984](-) ['espK'] ['type VII secretion system ESX-1 associated protein EspK']
Indel-Mb3602-44 / RDBovis	4324219	:	4326628	>>	2409
	['MBS3601_RS20030'] [4323356:4324886](-) ['eccD2'] ['type VII secretion system ESX-2 subunit EccD2']
	['MBS3601_RS20035'] [4324882:4325907](-) [] ['MinD/ParA family protein']
	['MBS3601_RS20040'] [4326000:4326831](-) ['espG2'] ['type VII secretion system ESX-2 associated protein EspG2']
Insertion in comparison to Mb3601
Indel-Mb3602-45	68737	:	69581	>>	844
	['NJPFAOLC_00073'] [68274:71214](+) [] ['hypothetical protein']
Indel-Mb3602-46	150687	:	150705	>>	18
	['NJPFAOLC_00136'] [149245:150880](+) ['PE_PGRS2'] ['pe-pgrs family protein pe_pgrs2']
Indel-Mb3602-47	363705	:	363754	>>	49
	['NJPFAOLC_00316'] [362245:364066](+) ['PE_PGRS5'] ['pe-pgrs family protein pe_pgrs5']
Indel-Mb3602-48	424950	:	425056	>>	106
	['NJPFAOLC_00372'] [424578:424959](+) ['hspR'] ['putative heat shock protein transcriptional repressor hspr (merr family)']
Indel-Mb3602-49	578280	:	578341	>>	61
Indel-Mb3602-50	1213641	:	1213774	>>	133
	['NJPFAOLC_01159'] [1213126:1215595](+) [] ['hypothetical protein']
Indel-Mb3602-51	1215156	:	1215202	>>	46
	['NJPFAOLC_01159'] [1213126:1215595](+) [] ['hypothetical protein']
Indel-Mb3602-52	1219469	:	1219575	>>	106
	['NJPFAOLC_01163'] [1218200:1220105](+) [] ['hypothetical protein']
Indel-Mb3602-53	1693345	:	1694342	>>	997
	['NJPFAOLC_01600'] [1693347:1694169](+) ['kanJ_1'] ['Kanamycin B dioxygenase']
Indel-Mb3602-54	1937174	:	1937290	>>	116
Indel-Mb3602-55	1977152	:	1977167	>>	15
	['NJPFAOLC_01845'] [1976923:1979386](-) [] ['hypothetical protein']
Indel-Mb3602-56	2061090	:	2061150	>>	60
	['NJPFAOLC_01918'] [2060598:2061093](+) [] ['hypothetical protein']
Indel-Mb3602-57	2152346	:	2152499	>>	153
	['NJPFAOLC_02012'] [2149571:2155049](-) ['PPE34'] ['ppe family protein ppe34']
Indel-Mb3602-58	2600941	:	2603527	>>	2586
	['NJPFAOLC_02451'] [2599664:2600969](-) [] ['hypothetical protein']
	['NJPFAOLC_02452'] [2600928:2601042](-) [] ['hypothetical protein']
	['NJPFAOLC_02453'] [2601779:2603624](-) ['PPE21_2'] ['ppe family protein ppe21']
Indel-Mb3602-59	2959405	:	2959462	>>	57
Indel-Mb3602-60	3071853	:	3071930	>>	77
Indel-Mb3602-61	3115611	:	3115651	>>	40
	['NJPFAOLC_02943'] [3114393:3116223](+) ['PE_PGRS48'] ['pe-pgrs family protein pe_pgrs48']
Indel-Mb3602-62	3184886	:	3185114	>>	228
	['NJPFAOLC_03015'] [3184702:3185521](+) [] ['hypothetical protein']
Indel-Mb3602-63	3303952	:	3304011	>>	59
	['NJPFAOLC_03092'] [3303122:3303968](-) [] ['putative 2-HYDROXYHEPTA-2,4-DIENE-1,7-DIOATE ISOMERASE (HHDD ISOMERASE)']
Indel-Mb3602-64	3745796	:	3746458	>>	662
	['NJPFAOLC_03509'] [3745522:3745915](-) [] ['Ribonuclease VapC46']
	['NJPFAOLC_03510'] [3745914:3746190](-) [] ['Antitoxin VapB46']
	['NJPFAOLC_03511'] [3746296:3747076](+) [] ['hypothetical protein']
Indel-Mb3602-65	3751936	:	3751946	>>	10
Indel-Mb3602-66	3766897	:	3766962	>>	65
	['NJPFAOLC_03528'] [3766957:3767404](-) [] ['hypothetical protein']
Indel-Mb3602-67	3875745	:	3877037	>>	1292
	['NJPFAOLC_03629'] [3870718:3877552](+) [] ['hypothetical protein']
Indel-Mb3602-68	3887822	:	3887937	>>	115
	['NJPFAOLC_03634'] [3887441:3890780](+) ['PE_PGRS55'] ['pe-pgrs family protein pe_pgrs56']
Indel-Mb3602-69	4270894	:	4271095	>>	201
	['NJPFAOLC_03992'] [4270790:4271666](+) ['espI'] ['ESX-1 secretion-associated protein EspI']

## Sheet: Mb2269
Indel name	RD start		RD stop		RD lenght (in bases)
Deletion in comparison to Mb3601										IS6110
Indel-Mb2269-1	26961	:	29073	>>	2112
	['MBS3601_RS00140'] [26667:27087](-) ['whiB5'] ['transcriptional regulator WhiB5']
	['MBS3601_RS00145'] [27239:28010](+) [] ['helix-turn-helix domain-containing protein']
	['MBS3601_RS00150'] [28006:28851](+) [] ['C40 family peptidase']
	['MBS3601_RS00155'] [28888:29251](+) [] ['DUF4226 domain-containing protein']
Indel-Mb2269-2	149358	:	149925	>>	567
	['MBS3601_RS00680'] [148415:150032](+) [] ['PE family protein']
Indel-Mb2269-3	332296	:	332413	>>	117
	['MBS3601_RS01480'] [330673:333424](-) [] ['PE family protein']
Indel-Mb2269-4	410068	:	410080	>>	12
	['MBS3601_RS01795'] [409420:410860](+) ['iniB'] ['isoniazid-induced protein IniB']
Indel-Mb2269-5	426549	:	426582	>>	33
	['MBS3601_RS01860'] [424100:434624](-) [] ['PPE domain-containing protein']
Indel-Mb2269-6	631478	:	631493	>>	15
	['MBS3601_RS02815'] [630086:631733](+) [] ['hypothetical protein']
Indel-Mb2269-7	837317	:	837405	>>	88
	['MBS3601_RS03925'] [836325:838719](+) [] ['PE family protein']
Indel-Mb2269-8	925650	:	925759	>>	109
	['MBS3601_RS04385'] [924579:927312](+) [] ['PE family protein PE_PGRS12, long form']
Indel-Mb2269-9	929564	:	929576	>>	12
	['MBS3601_RS04390'] [927538:930187](-) [] ['PE family protein']
Indel-Mb2269-10	935140	:	935152	>>	12
	['MBS3601_RS04415'] [934421:935210](+) ['lpqR'] ['M15 family metallopeptidase']
Indel-Mb2269-11	999087	:	999104	>>	17
Indel-Mb2269-12	1351653	:	1351683	>>	30
	['MBS3601_RS06315'] [1351623:1352607](+) ['folP'] ['dihydropteroate synthase']
Indel-Mb2269-13	1523872	:	1525233	>>	1361
	['MBS3601_RS07100'] [1523518:>1523878](-) [] ['hypothetical protein']
	['MBS3601_RS07105'] join{[1524892:1525181](-), [1523919:1524893](-)} [] ['IS3-like element IS987 family transposase']
Indel-Mb2269-14	1634474	:	1634535	>>	61
	['MBS3601_RS07605'] [1631919:1636106](-) [] ['PE family protein']
Indel-Mb2269-15	1637727	:	1637833	>>	106
	['MBS3601_RS07615'] [1637482:1639899](-) [] ['PE family protein']
Indel-Mb2269-16	1896630	:	1897992	>>	1362
	['MBS3601_RS08710'] join{[1897648:1897937](-), [1896675:1897649](-)} [] ['IS3-like element IS987 family transposase']
Indel-Mb2269-17	1974546	:	1974627	>>	81
	['MBS3601_RS09085'] [1973049:1976280](-) [] ['PPE family protein']
Indel-Mb2269-18	1978999	:	1980362	>>	1363
	['MBS3601_RS09095'] [1978358:>1979039](-) [] ['phospholipase']
	['MBS3601_RS09100'] join{[1979056:1979345](+), [1979344:1980318](+)} [] ['IS3-like element IS987 family transposase']
Indel-Mb2269-19	1988979	:	1989013	>>	34
	['MBS3601_RS09130'] [1988145:1990875](-) [] ['PE family protein']
Indel-Mb2269-20	1995764	:	1997126	>>	1362
	['MBS3601_RS09155'] [1995156:>1995811](-) [] ['HNH endonuclease']
	['MBS3601_RS09160'] join{[1996785:1997074](-), [1995812:1996786](-)} [] ['IS3-like element IS987 family transposase']
	['MBS3601_RS09165'] [<1997124:1997772](-) [] ['13E12 repeat family protein']
Indel-Mb2269-21	2162752	:	2163100	>>	348
	['MBS3601_RS09945'] [2162175:2167824](-) [] ['PPE family protein']
Indel-Mb2269-22	2165799	:	2165873	>>	74
	['MBS3601_RS09945'] [2162175:2167824](-) [] ['PPE family protein']
Indel-Mb2269-23	2252890	:	2254252	>>	1362
	['MBS3601_RS10430'] join{[2252943:2253232](+), [2253231:2254205](+)} [] ['IS3-like element IS987 family transposase']
Indel-Mb2269-24	2254851	:	2257219	>>	2368
	['MBS3601_RS10435'] [2254433:2255153](+) [] ['DUF433 domain-containing protein']
	['MBS3601_RS10440'] [2255142:2255559](+) [] ['hypothetical protein']
	['MBS3601_RS10445'] [2255574:2255874](-) [] ['hypothetical protein']
	['MBS3601_RS10450'] [2255958:2256264](-) [] ['XRE family transcriptional regulator']
	['MBS3601_RS10455'] [2256272:2256878](-) [] ['type II toxin-antitoxin system RelE/ParE family toxin']
	['MBS3601_RS10460'] [2256902:2257262](-) [] ['hypothetical protein']
Indel-Mb2269-25	2260893	:	2262254	>>	1361
	['MBS3601_RS10480'] [2259573:>2260899](-) [] ['helicase']
	['MBS3601_RS10485'] join{[2261913:2262202](-), [2260940:2261914](-)} [] ['IS3-like element IS987 family transposase']
Indel-Mb2269-26	2660619	:	2661980	>>	1361
	['MBS3601_RS12320'] [2660352:>2660625](-) ['rpfD'] ['resuscitation-promoting factor protein RpfD']
	['MBS3601_RS12325'] join{[2660675:2660964](+), [2660963:2661937](+)} [] ['IS3-like element IS987 family transposase']
Indel-Mb2269-27	2782182	:	2782236	>>	54
	['MBS3601_RS12870'] [2778500:2783478](-) [] ['PE family protein']
Indel-Mb2269-28	2963097	:	2963151	>>	54
Indel-Mb2269-29	3090147	:	3090661	>>	514
Indel-Mb2269-30	3091989	:	3093350	>>	1361
	['MBS3601_RS14515'] [3091309:>3091996](-) ['cas1'] ['CRISPR-associated endonuclease Cas1']
	['MBS3601_RS14520'] join{[3092046:3092335](+), [3092334:3093308](+)} [] ['IS3-like element IS987 family transposase']
Indel-Mb2269-31	3124590	:	3124647	>>	57
Indel-Mb2269-32	3158139	:	3158200	>>	61
Indel-Mb2269-33	3305818	:	3306175	>>	357
Indel-Mb2269-34	3478609	:	3478622	>>	13
	['MBS3601_RS16235'] [3478057:3479287](-) [] ['PPE family protein']
Indel-Mb2269-35	3681464	:	3682825	>>	1361
	['MBS3601_RS17205'] join{[3681521:3681810](+), [3681809:3682783](+)} [] ['IS3-like element IS987 family transposase']
Indel-Mb2269-36	3703708	:	3703723	>>	15
	['MBS3601_RS17285'] [3700783:3704800](-) [] ['PPE family protein']
Indel-Mb2269-37	3786180	:	3786305	>>	125
Indel-Mb2269-38	3901670	:	3901735	>>	65
	['MBS3601_RS18105'] [3900989:3904913](+) [] ['hypothetical protein']
Indel-Mb2269-39	3903111	:	3903150	>>	39
	['MBS3601_RS18105'] [3900989:3904913](+) [] ['hypothetical protein']
Indel-Mb2269-40	3904137	:	3904231	>>	94
	['MBS3601_RS18105'] [3900989:3904913](+) [] ['hypothetical protein']
Indel-Mb2269-41	3906640	:	3907384	>>	744
	['MBS3601_RS18115'] [3905743:3908971](+) [] ['PE family protein']
Indel-Mb2269-42	3907443	:	3907498	>>	55
	['MBS3601_RS18115'] [3905743:3908971](+) [] ['PE family protein']
Indel-Mb2269-43	4047226	:	4047246	>>	20
	['MBS3601_RS18780'] [4046468:4047490](+) [] ['PE family protein']
Indel-Mb2269-44	4126240	:	4127602	>>	1362
	['MBS3601_RS19185'] [4126070:>4126241](+) [] ['FAD-dependent oxidoreductase']
	['MBS3601_RS19190'] join{[4127260:4127549](-), [4126287:4127261](-)} [] ['IS3-like element IS987 family transposase']
Indel-Mb2269-45	4206880	:	4206891	>>	11
	['MBS3601_RS19565'] [4206301:4207636](+) [] ['ISL3-like element IS1557 family transposase']
Indel-Mb2269-46	4306518	:	4306572	>>	54
	['MBS3601_RS19975'] [4306166:4308167](+) ['espI'] ['type VII secretion system ESX-1 associated protein EspI']
Indel-Mb2269-47 / RDBovis	4324219	:	4326628	>>	2409
	['MBS3601_RS20030'] [4323356:4324886](-) ['eccD2'] ['type VII secretion system ESX-2 subunit EccD2']
	['MBS3601_RS20035'] [4324882:4325907](-) [] ['MinD/ParA family protein']
	['MBS3601_RS20040'] [4326000:4326831](-) ['espG2'] ['type VII secretion system ESX-2 associated protein EspG2']
Insertion in comparison to Mb3601
Indel-Mb2269-48	66630	:	67474	>>	844
	['NKOBMCAI_00071'] [66167:69107](+) [] ['hypothetical protein']
Indel-Mb2269-49	360914	:	360963	>>	49
	['NKOBMCAI_00317'] [359454:361275](+) ['PE_PGRS5'] ['pe-pgrs family protein pe_pgrs5']
Indel-Mb2269-50	422147	:	422253	>>	106
	['NKOBMCAI_00373'] [421775:422156](+) ['hspR'] ['putative heat shock protein transcriptional repressor hspr (merr family)']
Indel-Mb2269-51	575411	:	575472	>>	61
Indel-Mb2269-52	1210620	:	1210753	>>	133
	['NKOBMCAI_01158'] [1210105:1212574](+) [] ['hypothetical protein']
Indel-Mb2269-53	1212135	:	1212181	>>	46
	['NKOBMCAI_01158'] [1210105:1212574](+) [] ['hypothetical protein']
Indel-Mb2269-54	1216447	:	1216553	>>	106
	['NKOBMCAI_01163'] [1215178:1217731](+) [] ['hypothetical protein']
Indel-Mb2269-55	1690279	:	1691276	>>	997
	['NKOBMCAI_01601'] [1690281:1691103](+) ['kanJ_1'] ['Kanamycin B dioxygenase']
Indel-Mb2269-56	1943371	:	1943487	>>	116
Indel-Mb2269-57	1975529	:	1976891	>>	1362
	['NKOBMCAI_01856'] [1974692:1975547](-) ['plcB'] ['Phospholipase C 2']
	['NKOBMCAI_01857'] [1975582:1975909](+) [] ['putative TRANSPOSASE']
	['NKOBMCAI_01858'] [1975959:1976844](+) [] ['putative TRANSPOSASE']
	['NKOBMCAI_01859'] [1976848:1977595](-) ['plcD_2'] ['putative PHOSPHOLIPASE C 4 PLCD']
Indel-Mb2269-58	1984706	:	1984721	>>	15
	['NKOBMCAI_01864'] [1984478:1984997](-) [] ['hypothetical protein']
Indel-Mb2269-59	2068730	:	2068790	>>	60
Indel-Mb2269-60	2160007	:	2160085	>>	78
	['NKOBMCAI_02031'] [2157181:2162521](-) ['PPE34'] ['ppe family protein ppe34']
Indel-Mb2269-61	2512280	:	2512336	>>	56
Indel-Mb2269-62	2576670	:	2576690	>>	20
	['NKOBMCAI_02439'] [2575839:2576706](-) ['ecfT'] ['Energy-coupling factor transporter transmembrane protein EcfT']
Indel-Mb2269-63	2606306	:	2608889	>>	2583
	['NKOBMCAI_02465'] [2607018:2608575](-) ['PPE16_2'] ['ppe family protein ppe16']
Indel-Mb2269-64	2964856	:	2964912	>>	56
	['NKOBMCAI_02792'] [2963663:2964881](-) [] ['hypothetical protein']
Indel-Mb2269-65	3077385	:	3077462	>>	77
Indel-Mb2269-66	3083801	:	3085163	>>	1362
	['NKOBMCAI_02920'] [3083856:3084183](+) [] ['putative TRANSPOSASE']
	['NKOBMCAI_02921'] [3084233:3085118](+) [] ['putative TRANSPOSASE']
	['NKOBMCAI_02922'] [3085157:3085304](-) ['csm6_2'] ['CRISPR-associated protein Csm6']
Indel-Mb2269-67	3122501	:	3122541	>>	40
	['NKOBMCAI_02957'] [3121283:3122882](+) ['PE_PGRS48'] ['pe-pgrs family protein pe_pgrs48']
Indel-Mb2269-68	3310490	:	3310550	>>	60
Indel-Mb2269-69	3621164	:	3621202	>>	38
	['NKOBMCAI_03412'] [3621100:3621565](+) ['acce5'] ['putative bifunctional protein acetyl-/propionyl-coenzyme a carboxylase (epsilon chain) acce5']
Indel-Mb2269-70	3754498	:	3755160	>>	662
	['NKOBMCAI_03524'] [3754224:3754617](-) [] ['Ribonuclease VapC46']
	['NKOBMCAI_03525'] [3754616:3754892](-) [] ['Antitoxin VapB46']
	['NKOBMCAI_03526'] [3754998:3755778](+) [] ['hypothetical protein']
Indel-Mb2269-71	3760638	:	3760648	>>	10
Indel-Mb2269-72	3775780	:	3775841	>>	61
	['NKOBMCAI_03543'] [3775486:3775990](-) [] ['hypothetical protein']
Indel-Mb2269-73	3883588	:	3884813	>>	1225
	['NKOBMCAI_03643'] [3879312:3886185](+) [] ['hypothetical protein']
Indel-Mb2269-74	3896403	:	3896519	>>	116
	['NKOBMCAI_03648'] [3896023:3898615](+) [] ['hypothetical protein']
Indel-Mb2269-75	3897032	:	3897073	>>	41
	['NKOBMCAI_03648'] [3896023:3898615](+) [] ['hypothetical protein']
Indel-Mb2269-76	3897132	:	3897143	>>	11
	['NKOBMCAI_03648'] [3896023:3898615](+) [] ['hypothetical protein']
Indel-Mb2269-77	4278733	:	4278934	>>	201
	['NKOBMCAI_04004'] [4278629:4279505](+) ['espI'] ['ESX-1 secretion-associated protein EspI']

## Sheet: Mb2487
Indel name	RD start		RD stop		RD lenght (in bases)
Deletion in comparison to Mb3601									IS6110
Indel-Mb2487-1	330981	:	331041	>>	60
	['MBS3601_RS01480'] [330673:333424](-) [] ['PE family protein']
Indel-Mb2487-2	332289	:	332398	>>	109
	['MBS3601_RS01480'] [330673:333424](-) [] ['PE family protein']
Indel-Mb2487-3	334523	:	334692	>>	169
	['MBS3601_RS01485'] [333687:336387](-) [] ['PE family protein']
Indel-Mb2487-4	580603	:	580684	>>	81
Indel-Mb2487-5	607433	:	610124	>>	2691
	['MBS3601_RS02695'] [606479:608015](+) [] ['HNH endonuclease']
	['MBS3601_RS02700'] [608011:608488](-) [] ['STAS domain-containing protein']
	['MBS3601_RS02705'] [608776:610009](+) [] ['acyltransferase']
Indel-Mb2487-6	674288	:	674375	>>	87
	['MBS3601_RS03020'] [672041:675962](-) [] ['PE family protein']
Indel-Mb2487-7	840379	:	840472	>>	93
	['MBS3601_RS03930'] [839117:841846](+) [] ['PE family protein']
Indel-Mb2487-8	935140	:	935152	>>	12
	['MBS3601_RS04415'] [934421:935210](+) ['lpqR'] ['M15 family metallopeptidase']
Indel-Mb2487-9	999087	:	999104	>>	17
Indel-Mb2487-10	1218312	:	1218326	>>	14
	['MBS3601_RS05740'] [1217075:1219526](+) [] ['PE family protein']
Indel-Mb2487-11	1218516	:	1218604	>>	88
	['MBS3601_RS05740'] [1217075:1219526](+) [] ['PE family protein']
Indel-Mb2487-12	1351653	:	1351683	>>	30
	['MBS3601_RS06315'] [1351623:1352607](+) ['folP'] ['dihydropteroate synthase']
Indel-Mb2487-13	1523872	:	1525233	>>	1361
	['MBS3601_RS07100'] [1523518:>1523878](-) [] ['hypothetical protein']
	['MBS3601_RS07105'] join{[1524892:1525181](-), [1523919:1524893](-)} [] ['IS3-like element IS987 family transposase']
Indel-Mb2487-14	1633347	:	1633366	>>	19
	['MBS3601_RS07605'] [1631919:1636106](-) [] ['PE family protein']
Indel-Mb2487-15	1635410	:	1635618	>>	208
	['MBS3601_RS07605'] [1631919:1636106](-) [] ['PE family protein']
Indel-Mb2487-16	1896629	:	1897990	>>	1361
	['MBS3601_RS08710'] join{[1897648:1897937](-), [1896675:1897649](-)} [] ['IS3-like element IS987 family transposase']
Indel-Mb2487-17	1978999	:	1980362	>>	1363
	['MBS3601_RS09095'] [1978358:>1979039](-) [] ['phospholipase']
	['MBS3601_RS09100'] join{[1979056:1979345](+), [1979344:1980318](+)} [] ['IS3-like element IS987 family transposase']
Indel-Mb2487-18	1995764	:	1997126	>>	1362
	['MBS3601_RS09155'] [1995156:>1995811](-) [] ['HNH endonuclease']
	['MBS3601_RS09160'] join{[1996785:1997074](-), [1995812:1996786](-)} [] ['IS3-like element IS987 family transposase']
	['MBS3601_RS09165'] [<1997124:1997772](-) [] ['13E12 repeat family protein']
Indel-Mb2487-19	2060844	:	2061120	>>	276
	['MBS3601_RS09445'] [2060449:2061955](-) [] ['PE family protein']
Indel-Mb2487-20	2162929	:	2163140	>>	211
	['MBS3601_RS09945'] [2162175:2167824](-) [] ['PPE family protein']
Indel-Mb2487-21	2163512	:	2163653	>>	141
	['MBS3601_RS09945'] [2162175:2167824](-) [] ['PPE family protein']
Indel-Mb2487-22	2165709	:	2166072	>>	363
	['MBS3601_RS09945'] [2162175:2167824](-) [] ['PPE family protein']
Indel-Mb2487-23	2252887	:	2254249	>>	1362
	['MBS3601_RS10430'] join{[2252943:2253232](+), [2253231:2254205](+)} [] ['IS3-like element IS987 family transposase']
Indel-Mb2487-24	2260893	:	2262254	>>	1361
	['MBS3601_RS10480'] [2259573:>2260899](-) [] ['helicase']
	['MBS3601_RS10485'] join{[2261913:2262202](-), [2260940:2261914](-)} [] ['IS3-like element IS987 family transposase']
Indel-Mb2487-25	2452039	:	2452100	>>	61
Indel-Mb2487-26	2660619	:	2661980	>>	1361
	['MBS3601_RS12320'] [2660352:>2660625](-) ['rpfD'] ['resuscitation-promoting factor protein RpfD']
	['MBS3601_RS12325'] join{[2660675:2660964](+), [2660963:2661937](+)} [] ['IS3-like element IS987 family transposase']
Indel-Mb2487-27	2773690	:	2773849	>>	159
	['MBS3601_RS12855'] [2772548:2774632](-) [] ['PE family protein']
Indel-Mb2487-28	2844124	:	2844783	>>	659
	['MBS3601_RS13160'] [2843709:2844369](+) [] ['LppA family lipoprotein']
	['MBS3601_RS13165'] [2844365:2845025](+) [] ['LppA family lipoprotein']
Indel-Mb2487-29	3087243	:	3087391	>>	148
Indel-Mb2487-30	3088981	:	3089060	>>	79
Indel-Mb2487-31	3089339	:	3089404	>>	65
Indel-Mb2487-32	3091989	:	3093350	>>	1361
	['MBS3601_RS14515'] [3091309:>3091996](-) ['cas1'] ['CRISPR-associated endonuclease Cas1']
	['MBS3601_RS14520'] join{[3092046:3092335](+), [3092334:3093308](+)} [] ['IS3-like element IS987 family transposase']
Indel-Mb2487-33	3158228	:	3158289	>>	61
Indel-Mb2487-34	3160909	:	3160964	>>	55
	['MBS3601_RS14870'] [3160355:3160913](-) ['frr'] ['ribosome recycling factor']
Indel-Mb2487-35	3305946	:	3306127	>>	181
Indel-Mb2487-36	3347059	:	3349446	>>	2387
	['MBS3601_RS15580'] [3346347:3347661](-) [] ['PPE family protein']
	['MBS3601_RS15585'] [3347681:3347885](-) [] ['hypothetical protein']
	['MBS3601_RS15590'] [3347847:3348015](-) [] ['hypothetical protein']
	['MBS3601_RS15595'] [3348063:3348354](-) ['esxR'] ['WXG100 family type VII secretion target']
	['MBS3601_RS15600'] [3348388:3348682](-) ['esxS'] ['WXG100 family type VII secretion target']
	['MBS3601_RS15605'] [3348728:3350036](-) [] ['PPE family protein']
Indel-Mb2487-37	3681464	:	3682825	>>	1361
	['MBS3601_RS17205'] join{[3681521:3681810](+), [3681809:3682783](+)} [] ['IS3-like element IS987 family transposase']
Indel-Mb2487-38	3892654	:	3892795	>>	141
	['MBS3601_RS18085'] [3890067:3895719](+) [] ['PE family protein']
Indel-Mb2487-39	3893100	:	3893839	>>	739
	['MBS3601_RS18085'] [3890067:3895719](+) [] ['PE family protein']
Indel-Mb2487-40	3900235	:	3900937	>>	702
	['MBS3601_RS18100'] [3898625:3900778](+) [] ['PE family protein']
Indel-Mb2487-41	3903134	:	3903174	>>	40
	['MBS3601_RS18105'] [3900989:3904913](+) [] ['hypothetical protein']
Indel-Mb2487-42	3903466	:	3904438	>>	972
	['MBS3601_RS18105'] [3900989:3904913](+) [] ['hypothetical protein']
Indel-Mb2487-43	3905506	:	3910000	>>	4494
	['MBS3601_RS18110'] [3905041:>3905548](-) [] ['acyl-CoA synthetase']
	['MBS3601_RS18115'] [3905743:3908971](+) [] ['PE family protein']
	['MBS3601_RS18120'] [3909531:3911178](-) [] ['acyl-CoA synthetase']
Indel-Mb2487-44	3957569	:	3957603	>>	34
	['MBS3601_RS18340'] [3956687:3958346](+) [] ['PPE family protein']
Indel-Mb2487-45	4011928	:	4012265	>>	337
	['MBS3601_RS18610'] [4012247:4012577](-) [] ['hypothetical protein']
Indel-Mb2487-46	4108404	:	4108636	>>	232
	['MBS3601_RS19090'] [4106686:4108849](+) ['leuA'] ['2-isopropylmalate synthase']
Indel-Mb2487-47	4121561	:	4121573	>>	12
Indel-Mb2487-48	4126240	:	4127602	>>	1362
	['MBS3601_RS19185'] [4126070:>4126241](+) [] ['FAD-dependent oxidoreductase']
	['MBS3601_RS19190'] join{[4127260:4127549](-), [4126287:4127261](-)} [] ['IS3-like element IS987 family transposase']
Indel-Mb2487-49	4206880	:	4206891	>>	11
	['MBS3601_RS19565'] [4206301:4207636](+) [] ['ISL3-like element IS1557 family transposase']
Indel-Mb2487-50 / RDBovis	4324219	:	4326628	>>	2409
	['MBS3601_RS20030'] [4323356:4324886](-) ['eccD2'] ['type VII secretion system ESX-2 subunit EccD2']
	['MBS3601_RS20035'] [4324882:4325907](-) [] ['MinD/ParA family protein']
	['MBS3601_RS20040'] [4326000:4326831](-) ['espG2'] ['type VII secretion system ESX-2 associated protein EspG2']
Insertion in comparison to Mb3601
Indel-Mb2487-51	68739	:	69583	>>	844
	['HCBHNFKC_00073'] [68276:71216](+) [] ['hypothetical protein']
Indel-Mb2487-52	363375	:	363424	>>	49
	['HCBHNFKC_00319'] [361915:363736](+) ['PE_PGRS5'] ['pe-pgrs family protein pe_pgrs5']
Indel-Mb2487-53	424619	:	424725	>>	106
	['HCBHNFKC_00375'] [424247:424628](+) ['hspR'] ['putative heat shock protein transcriptional repressor hspr (merr family)']
Indel-Mb2487-54	577928	:	577988	>>	60
Indel-Mb2487-55	1210415	:	1210473	>>	58
	['HCBHNFKC_01155'] [1209900:1212252](+) ['PE_PGRS52_1'] ['pe-pgrs family protein pe_pgrs52']
Indel-Mb2487-56	1633788	:	1633842	>>	54
	['HCBHNFKC_01545'] [1633559:1634960](-) [] ['hypothetical protein']
Indel-Mb2487-57	1689738	:	1690735	>>	997
	['HCBHNFKC_01597'] [1689740:1690562](+) ['kanJ_1'] ['Kanamycin B dioxygenase']
Indel-Mb2487-58	1942832	:	1942948	>>	116
Indel-Mb2487-59	1974948	:	1976309	>>	1361
	['HCBHNFKC_01855'] [1974990:1975875](-) [] ['putative TRANSPOSASE']
	['HCBHNFKC_01856'] [1975925:1976252](-) [] ['putative TRANSPOSASE']
	['HCBHNFKC_01857'] [1976208:1977135](-) ['plcD_2'] ['putative PHOSPHOLIPASE C 4 PLCD']
Indel-Mb2487-60	1984246	:	1984261	>>	15
	['HCBHNFKC_01862'] [1984018:1984537](-) [] ['hypothetical protein']
Indel-Mb2487-61	2004680	:	2006042	>>	1362
	['HCBHNFKC_01881'] [2004730:2005057](+) [] ['putative TRANSPOSASE']
	['HCBHNFKC_01882'] [2005107:2005992](+) [] ['putative TRANSPOSASE']
	['HCBHNFKC_01883'] [2006033:2007122](+) ['cyp144'] ['putative cytochrome p450 144 CYP144']
Indel-Mb2487-62	2069328	:	2069388	>>	60
	['HCBHNFKC_01936'] [2068836:2069331](+) [] ['hypothetical protein']
Indel-Mb2487-63	2160401	:	2160478	>>	77
	['HCBHNFKC_02032'] [2157844:2162896](-) [] ['hypothetical protein']
Indel-Mb2487-64	2608615	:	2613781	>>	5166
	['HCBHNFKC_02473'] [2607506:2608883](-) [] ['hypothetical protein']
	['HCBHNFKC_02474'] [2609620:2611177](-) ['PPE16_2'] ['ppe family protein ppe16']
	['HCBHNFKC_02475'] [2612201:2613758](-) ['PPE16_3'] ['ppe family protein ppe16']
Indel-Mb2487-65	2969354	:	2969410	>>	56
	['HCBHNFKC_02801'] [2968140:2969358](-) [] ['hypothetical protein']
Indel-Mb2487-66	3081862	:	3081939	>>	77
Indel-Mb2487-67	3125899	:	3125957	>>	58
	['HCBHNFKC_02963'] [3124681:3126091](+) ['PE_PGRS48'] ['pe-pgrs family protein pe_pgrs48']
Indel-Mb2487-68	3195311	:	3195371	>>	60
	['HCBHNFKC_03034'] [3194955:3195606](+) [] ['hypothetical protein']
Indel-Mb2487-69	3314023	:	3314307	>>	284
	['HCBHNFKC_03112'] [3313207:3314053](-) [] ['putative 2-HYDROXYHEPTA-2,4-DIENE-1,7-DIOATE ISOMERASE (HHDD ISOMERASE)']
Indel-Mb2487-70	3755914	:	3756576	>>	662
	['HCBHNFKC_03525'] [3755639:3756032](-) [] ['Ribonuclease VapC46']
	['HCBHNFKC_03526'] [3756031:3756307](-) [] ['Antitoxin VapB46']
	['HCBHNFKC_03527'] [3756413:3757193](+) [] ['hypothetical protein']
Indel-Mb2487-71	3762053	:	3762063	>>	10
Indel-Mb2487-72	4272138	:	4272339	>>	201
	['HCBHNFKC_04004'] [4272034:4272910](+) ['espI'] ['ESX-1 secretion-associated protein EspI']

## Sheet: Mb2377
Indel name	RD start		RD stop		RD lenght (in bases)
Deletion in comparison to Mb3601										IS6110
Indel-Mb2377-1	429618	:	429697	>>	79
	['MBS3601_RS01860'] [424100:434624](-) [] ['PPE domain-containing protein']
Indel-Mb2377-2	580587	:	580667	>>	80
Indel-Mb2377-3	935140	:	935152	>>	12
	['MBS3601_RS04415'] [934421:935210](+) ['lpqR'] ['M15 family metallopeptidase']
Indel-Mb2377-4	1213036	:	1213109	>>	73
	['MBS3601_RS05710'] [1212172:1214470](+) [] ['PE family protein']
Indel-Mb2377-5	1267664	:	1267726	>>	62
Indel-Mb2377-6	1351653	:	1351683	>>	30
	['MBS3601_RS06315'] [1351623:1352607](+) ['folP'] ['dihydropteroate synthase']
Indel-Mb2377-7	1523872	:	1525233	>>	1361
	['MBS3601_RS07100'] [1523518:>1523878](-) [] ['hypothetical protein']
	['MBS3601_RS07105'] join{[1524892:1525181](-), [1523919:1524893](-)} [] ['IS3-like element IS987 family transposase']
Indel-Mb2377-8	1645964	:	1646020	>>	56
Indel-Mb2377-9	1748164	:	1748174	>>	10
	['MBS3601_RS08070'] [1747434:1748940](+) ['frdD'] ['fumarate reductase subunit FrdD']
Indel-Mb2377-10 / RD3	1769441	:	1778694	>>	9253
	['MBS3601_RS08160'] [1769477:1769888](+) [] ['hypothetical protein']
	['MBS3601_RS20255'] [1770093:1770405](+) [] ['hypothetical protein']
	['MBS3601_RS08170'] [1770433:1770586](-) [] ['hypothetical protein']
	['MBS3601_RS20260'] [1770619:1770775](+) [] ['hypothetical protein']
	['MBS3601_RS08175'] [1770807:1772229](-) [] ['phage major capsid protein']
	['MBS3601_RS08180'] [1772236:1772770](-) [] ['HK97 family phage prohead protease']
	['MBS3601_RS08185'] [1772922:1773393](-) [] ['phage terminase small subunit P27 family']
	['MBS3601_RS08190'] [1773473:1773788](-) [] ['hypothetical protein']
	['MBS3601_RS08195'] [1773784:1774057](-) [] ['hypothetical protein']
	['MBS3601_RS08200'] [1774070:1774466](-) [] ['hypothetical protein']
	['MBS3601_RS08205'] [1774661:1776077](-) [] ['hypothetical protein']
	['MBS3601_RS08210'] [1776076:1776475](-) [] ['DUF2742 domain-containing protein']
	['MBS3601_RS08215'] [1776471:1776693](-) [] ['hypothetical protein']
	['MBS3601_RS08220'] [1776748:1777264](-) [] ['hypothetical protein']
	['MBS3601_RS08225'] [1777260:1778670](-) [] ['recombinase family protein']
	['MBS3601_RS08230'] [<1778677:1780001](-) [] ['HNH endonuclease']
Indel-Mb2377-11	1896629	:	1897990	>>	1361
	['MBS3601_RS08710'] join{[1897648:1897937](-), [1896675:1897649](-)} [] ['IS3-like element IS987 family transposase']
Indel-Mb2377-12	1978999	:	1980362	>>	1363
	['MBS3601_RS09095'] [1978358:>1979039](-) [] ['phospholipase']
	['MBS3601_RS09100'] join{[1979056:1979345](+), [1979344:1980318](+)} [] ['IS3-like element IS987 family transposase']
Indel-Mb2377-13	1995764	:	1997126	>>	1362
	['MBS3601_RS09155'] [1995156:>1995811](-) [] ['HNH endonuclease']
	['MBS3601_RS09160'] join{[1996785:1997074](-), [1995812:1996786](-)} [] ['IS3-like element IS987 family transposase']
	['MBS3601_RS09165'] [<1997124:1997772](-) [] ['13E12 repeat family protein']
Indel-Mb2377-14	2068254	:	2068314	>>	60
Indel-Mb2377-15	2162755	:	2162827	>>	72
	['MBS3601_RS09945'] [2162175:2167824](-) [] ['PPE family protein']
Indel-Mb2377-16	2162956	:	2163028	>>	72
	['MBS3601_RS09945'] [2162175:2167824](-) [] ['PPE family protein']
Indel-Mb2377-17	2163712	:	2163785	>>	73
	['MBS3601_RS09945'] [2162175:2167824](-) [] ['PPE family protein']
Indel-Mb2377-18	2165247	:	2165400	>>	153
	['MBS3601_RS09945'] [2162175:2167824](-) [] ['PPE family protein']
Indel-Mb2377-19	2165713	:	2165787	>>	74
	['MBS3601_RS09945'] [2162175:2167824](-) [] ['PPE family protein']
Indel-Mb2377-20	2252887	:	2254249	>>	1362
	['MBS3601_RS10430'] join{[2252943:2253232](+), [2253231:2254205](+)} [] ['IS3-like element IS987 family transposase']
Indel-Mb2377-21	2260893	:	2262254	>>	1361
	['MBS3601_RS10480'] [2259573:>2260899](-) [] ['helicase']
	['MBS3601_RS10485'] join{[2261913:2262202](-), [2260940:2261914](-)} [] ['IS3-like element IS987 family transposase']
Indel-Mb2377-22	2332908	:	2332990	>>	82
	['MBS3601_RS10775'] [2332203:2334371](+) [] ['DUF5631 domain-containing protein']
Indel-Mb2377-23	2660619	:	2661980	>>	1361
	['MBS3601_RS12320'] [2660352:>2660625](-) ['rpfD'] ['resuscitation-promoting factor protein RpfD']
	['MBS3601_RS12325'] join{[2660675:2660964](+), [2660963:2661937](+)} [] ['IS3-like element IS987 family transposase']
Indel-Mb2377-24	2782430	:	2782557	>>	127
	['MBS3601_RS12870'] [2778500:2783478](-) [] ['PE family protein']
Indel-Mb2377-25	2865335	:	2865359	>>	24
	['MBS3601_RS13280'] [2864349:2867689](+) [] ['transglutaminase family protein']
Indel-Mb2377-26	3079827	:	3080218	>>	391
	['MBS3601_RS14460'] [3079825:3080230](+) [] ['hypothetical protein']
Indel-Mb2377-27	3088355	:	3093894	>>	5539
	['MBS3601_RS14505'] join{[3088425:3088714](-), [3087452:3088426](-)} [] ['IS3-like element IS987 family transposase']
	['MBS3601_RS14510'] [3090967:3091309](-) ['cas2'] ['CRISPR-associated endonuclease Cas2']
	['MBS3601_RS14515'] [3091309:>3091996](-) ['cas1'] ['CRISPR-associated endonuclease Cas1']
	['MBS3601_RS14520'] join{[3092046:3092335](+), [3092334:3093308](+)} [] ['IS3-like element IS987 family transposase']
	['MBS3601_RS14525'] [<3093351:3093684](-) ['cas1'] ['CRISPR-associated endonuclease Cas1']
	['MBS3601_RS14530'] [3093696:3094944](-) ['csm6'] ['type III-A CRISPR-associated protein Csm6']
Indel-Mb2377-28	3158209	:	3158270	>>	61
Indel-Mb2377-29	3392597	:	3392668	>>	71
Indel-Mb2377-30	3561759	:	3561818	>>	59
Indel-Mb2377-31	3681464	:	3682825	>>	1361
	['MBS3601_RS17205'] join{[3681521:3681810](+), [3681809:3682783](+)} [] ['IS3-like element IS987 family transposase']
Indel-Mb2377-32	3702250	:	3703982	>>	1732
	['MBS3601_RS17285'] [3700783:3704800](-) [] ['PPE family protein']
Indel-Mb2377-33	3705841	:	3705884	>>	43
	['MBS3601_RS17290'] [3704848:3705865](-) [] ['hypothetical protein']
Indel-Mb2377-34	3786186	:	3786424	>>	238
Indel-Mb2377-35	3893766	:	3893791	>>	25
	['MBS3601_RS18085'] [3890067:3895719](+) [] ['PE family protein']
Indel-Mb2377-36	3901648	:	3901668	>>	20
	['MBS3601_RS18105'] [3900989:3904913](+) [] ['hypothetical protein']
Indel-Mb2377-37	3903111	:	3903150	>>	39
	['MBS3601_RS18105'] [3900989:3904913](+) [] ['hypothetical protein']
Indel-Mb2377-38	3904175	:	3904269	>>	94
	['MBS3601_RS18105'] [3900989:3904913](+) [] ['hypothetical protein']
Indel-Mb2377-39	4012090	:	4012205	>>	115
Indel-Mb2377-40	4126240	:	4127602	>>	1362
	['MBS3601_RS19185'] [4126070:>4126241](+) [] ['FAD-dependent oxidoreductase']
	['MBS3601_RS19190'] join{[4127260:4127549](-), [4126287:4127261](-)} [] ['IS3-like element IS987 family transposase']
Insertion in comparison to Mb3601
Indel-Mb2377-41	68738	:	69582	>>	844
	['MBNPACKB_00073'] [68275:71215](+) [] ['hypothetical protein']
Indel-Mb2377-42	363699	:	363748	>>	49
	['MBNPACKB_00317'] [362239:364060](+) ['PE_PGRS5'] ['pe-pgrs family protein pe_pgrs5']
Indel-Mb2377-43	578019	:	578080	>>	61
	['MBNPACKB_00510'] [577477:578029](+) [] ['hypothetical protein']
Indel-Mb2377-44	1213435	:	1213568	>>	133
	['MBNPACKB_01157'] [1212920:1215278](+) [] ['hypothetical protein']
Indel-Mb2377-45	1219152	:	1219258	>>	106
	['MBNPACKB_01161'] [1217883:1219788](+) [] ['hypothetical protein']
Indel-Mb2377-46	1471377	:	1471388	>>	11
	['MBNPACKB_01396'] [1470638:1471973](-) [] ['hypothetical protein']
Indel-Mb2377-47	1693038	:	1694035	>>	997
	['MBNPACKB_01597'] [1693040:1693862](+) ['kanJ_1'] ['Kanamycin B dioxygenase']
Indel-Mb2377-48	2060738	:	2060798	>>	60
	['MBNPACKB_01910'] [2060246:2060741](+) [] ['hypothetical protein']
Indel-Mb2377-49	2436047	:	2436108	>>	61
Indel-Mb2377-50	2648134	:	2648192	>>	58
	['MBNPACKB_02485'] [2648161:2649082](+) ['che1_2'] ['ferrochelatase che1']
Indel-Mb2377-51	2956592	:	2956649	>>	57
Indel-Mb2377-52	3068775	:	3068851	>>	76
Indel-Mb2377-53	3070541	:	3070945	>>	404
Indel-Mb2377-54	3739607	:	3740269	>>	662
	['MBNPACKB_03496'] [3739333:3739726](-) [] ['Ribonuclease VapC46']
	['MBNPACKB_03497'] [3739725:3740001](-) [] ['Antitoxin VapB46']
	['MBNPACKB_03498'] [3740107:3740887](+) [] ['hypothetical protein']
Indel-Mb2377-55	3745744	:	3745754	>>	10
Indel-Mb2377-56	3867939	:	3868609	>>	670
	['MBNPACKB_03615'] [3864239:3871043](+) ['PE_PGRS59_1'] ['pe-pgrs family protein pe_pgrs59']
Indel-Mb2377-57	3868751	:	3869263	>>	512
	['MBNPACKB_03615'] [3864239:3871043](+) ['PE_PGRS59_1'] ['pe-pgrs family protein pe_pgrs59']
Indel-Mb2377-58	4264166	:	4264367	>>	201
	['MBNPACKB_03977'] [4264062:4264938](+) ['espI'] ['ESX-1 secretion-associated protein EspI']

## Sheet: Mb1101
Indel name	RD start		RD stop		RD lenght (in bases)
Deletion in comparison to Mb3601										IS6110
Indel-Mb1101-1	333194	:	336160	>>	2966
	['MBS3601_RS01480'] [330673:333424](-) [] ['PE family protein']
	['MBS3601_RS01485'] [333687:336387](-) [] ['PE family protein']
Indel-Mb1101-2	577237	:	577298	>>	61
	['MBS3601_RS02540'] [576686:577238](+) [] ['YbjN domain-containing protein']
Indel-Mb1101-3	673262	:	673422	>>	160
	['MBS3601_RS03020'] [672041:675962](-) [] ['PE family protein']
Indel-Mb1101-4	802995	:	803053	>>	58
	['MBS3601_RS03690'] [802702:803005](+) ['rplW'] ['50S ribosomal protein L23']
Indel-Mb1101-5	935140	:	935152	>>	12
	['MBS3601_RS04415'] [934421:935210](+) ['lpqR'] ['M15 family metallopeptidase']
Indel-Mb1101-6	1189309	:	1189509	>>	200
	['MBS3601_RS05610'] [1188121:1190137](-) [] ['PE family protein']
Indel-Mb1101-7	1351653	:	1351683	>>	30
	['MBS3601_RS06315'] [1351623:1352607](+) ['folP'] ['dihydropteroate synthase']
Indel-Mb1101-8	1413210	:	1417594	>>	4384
	['MBS3601_RS06610'] [1413446:1415843](-) [] ['FHA domain-containing protein']
	['MBS3601_RS06615'] [1415853:1417584](-) [] ['serine/threonine protein kinase']
Indel-Mb1101-9	1523872	:	1525233	>>	1361
	['MBS3601_RS07100'] [1523518:>1523878](-) [] ['hypothetical protein']
	['MBS3601_RS07105'] join{[1524892:1525181](-), [1523919:1524893](-)} [] ['IS3-like element IS987 family transposase']
Indel-Mb1101-10	1748164	:	1748174	>>	10
	['MBS3601_RS08070'] [1747434:1748940](+) ['frdD'] ['fumarate reductase subunit FrdD']
Indel-Mb1101-11	1771435	:	1773373	>>	1938
	['MBS3601_RS08175'] [1770807:1772229](-) [] ['phage major capsid protein']
	['MBS3601_RS08180'] [1772236:1772770](-) [] ['HK97 family phage prohead protease']
	['MBS3601_RS08185'] [1772922:1773393](-) [] ['phage terminase small subunit P27 family']
Indel-Mb1101-12	1896629	:	1897990	>>	1361
	['MBS3601_RS08710'] join{[1897648:1897937](-), [1896675:1897649](-)} [] ['IS3-like element IS987 family transposase']
Indel-Mb1101-13	1973455	:	1973533	>>	78
	['MBS3601_RS09085'] [1973049:1976280](-) [] ['PPE family protein']
Indel-Mb1101-14	1979010	:	1980374	>>	1364
	['MBS3601_RS09095'] [1978358:>1979039](-) [] ['phospholipase']
	['MBS3601_RS09100'] join{[1979056:1979345](+), [1979344:1980318](+)} [] ['IS3-like element IS987 family transposase']
	['MBS3601_RS09105'] [<1980362:1981262](-) [] ['twin-arginine translocation signal domain-containing protein']
Indel-Mb1101-15	1995764	:	1997126	>>	1362
	['MBS3601_RS09155'] [1995156:>1995811](-) [] ['HNH endonuclease']
	['MBS3601_RS09160'] join{[1996785:1997074](-), [1995812:1996786](-)} [] ['IS3-like element IS987 family transposase']
	['MBS3601_RS09165'] [<1997124:1997772](-) [] ['13E12 repeat family protein']
Indel-Mb1101-16	2162791	:	2162864	>>	73
	['MBS3601_RS09945'] [2162175:2167824](-) [] ['PPE family protein']
Indel-Mb1101-17	2163591	:	2163664	>>	73
	['MBS3601_RS09945'] [2162175:2167824](-) [] ['PPE family protein']
Indel-Mb1101-18	2165714	:	2165861	>>	147
	['MBS3601_RS09945'] [2162175:2167824](-) [] ['PPE family protein']
Indel-Mb1101-19	2252890	:	2254252	>>	1362
	['MBS3601_RS10430'] join{[2252943:2253232](+), [2253231:2254205](+)} [] ['IS3-like element IS987 family transposase']
Indel-Mb1101-20	2260893	:	2262254	>>	1361
	['MBS3601_RS10480'] [2259573:>2260899](-) [] ['helicase']
	['MBS3601_RS10485'] join{[2261913:2262202](-), [2260940:2261914](-)} [] ['IS3-like element IS987 family transposase']
Indel-Mb1101-21	2306719	:	2307879	>>	1160
	['MBS3601_RS10630'] [2306424:2308029](-) [] ['amidohydrolase']
Indel-Mb1101-22	2393829	:	2393949	>>	120
Indel-Mb1101-23	2451966	:	2452140	>>	174
	['MBS3601_RS11335'] [2450319:2451969](+) ['qcrB'] ['cytochrome bc complex cytochrome b subunit']
Indel-Mb1101-24	2600917	:	2601136	>>	219
	['MBS3601_RS12085'] [2600045:2601014](+) [] ['hypothetical protein']
	['MBS3601_RS12090'] [2601077:2602196](-) [] ['hypothetical protein']
Indel-Mb1101-25	2660619	:	2661980	>>	1361
	['MBS3601_RS12320'] [2660352:>2660625](-) ['rpfD'] ['resuscitation-promoting factor protein RpfD']
	['MBS3601_RS12325'] join{[2660675:2660964](+), [2660963:2661937](+)} [] ['IS3-like element IS987 family transposase']
Indel-Mb1101-26	2957500	:	2957559	>>	59
	['MBS3601_RS13780'] [2956208:2957510](+) ['aftC'] ['arabinofuranan 3-O-arabinosyltransferase']
Indel-Mb1101-27	3091989	:	3093350	>>	1361
	['MBS3601_RS14515'] [3091309:>3091996](-) ['cas1'] ['CRISPR-associated endonuclease Cas1']
	['MBS3601_RS14520'] join{[3092046:3092335](+), [3092334:3093308](+)} [] ['IS3-like element IS987 family transposase']
Indel-Mb1101-28	3124719	:	3124777	>>	58
Indel-Mb1101-29	3158135	:	3158196	>>	61
Indel-Mb1101-30	3260341	:	3260402	>>	61
Indel-Mb1101-31	3681464	:	3682825	>>	1361
	['MBS3601_RS17205'] join{[3681521:3681810](+), [3681809:3682783](+)} [] ['IS3-like element IS987 family transposase']
Indel-Mb1101-32	3767984	:	3768099	>>	115
	['MBS3601_RS17500'] [3767342:3769595](+) [] ['PE family protein']
Indel-Mb1101-33	3800698	:	3800725	>>	27
Indel-Mb1101-34	3900716	:	3900849	>>	133
	['MBS3601_RS18100'] [3898625:3900778](+) [] ['PE family protein']
Indel-Mb1101-35	3903111	:	3903150	>>	39
	['MBS3601_RS18105'] [3900989:3904913](+) [] ['hypothetical protein']
Indel-Mb1101-36	3904129	:	3904222	>>	93
	['MBS3601_RS18105'] [3900989:3904913](+) [] ['hypothetical protein']
Indel-Mb1101-37	4012022	:	4012247	>>	225
Indel-Mb1101-38	4108637	:	4108698	>>	61
	['MBS3601_RS19090'] [4106686:4108849](+) ['leuA'] ['2-isopropylmalate synthase']
Indel-Mb1101-39	4126240	:	4127602	>>	1362
	['MBS3601_RS19185'] [4126070:>4126241](+) [] ['FAD-dependent oxidoreductase']
	['MBS3601_RS19190'] join{[4127260:4127549](-), [4126287:4127261](-)} [] ['IS3-like element IS987 family transposase']
Insertion in comparison to Mb3601
Indel-Mb1101-40	68736	:	69580	>>	844
	['LAAHMKBM_00073'] [68273:71213](+) [] ['hypothetical protein']
Indel-Mb1101-41	360744	:	360793	>>	49
	['LAAHMKBM_00318'] [359284:361105](+) ['PE_PGRS5'] ['pe-pgrs family protein pe_pgrs5']
Indel-Mb1101-42	1210119	:	1210252	>>	133
	['LAAHMKBM_01159'] [1209604:1212028](+) [] ['hypothetical protein']
Indel-Mb1101-43	1629930	:	1629973	>>	43
	['LAAHMKBM_01548'] [1629294:1631763](-) [] ['hypothetical protein']
Indel-Mb1101-44	1685473	:	1686470	>>	997
	['LAAHMKBM_01600'] [1685475:1686297](+) ['kanJ_1'] ['Kanamycin B dioxygenase']
Indel-Mb1101-45	1764282	:	1764369	>>	87
	['LAAHMKBM_01661'] [1763653:1764388](-) [] ['putative phiRV1 phage protein']
Indel-Mb1101-46	2060610	:	2060669	>>	59
Indel-Mb1101-47	2955030	:	2955087	>>	57
Indel-Mb1101-48	3067560	:	3067637	>>	77
Indel-Mb1101-49	3140405	:	3140462	>>	57
	['LAAHMKBM_02986'] [3140390:3140504](-) [] ['hypothetical protein']
Indel-Mb1101-50	3181127	:	3181355	>>	228
	['LAAHMKBM_03027'] [3180846:3181665](+) [] ['hypothetical protein']
Indel-Mb1101-51	3285346	:	3285586	>>	240
Indel-Mb1101-52	3744445	:	3745107	>>	662
	['LAAHMKBM_03522'] [3744171:3744564](-) [] ['Ribonuclease VapC46']
	['LAAHMKBM_03523'] [3744563:3744839](-) [] ['Antitoxin VapB46']
	['LAAHMKBM_03524'] [3744945:3745725](+) [] ['hypothetical protein']
Indel-Mb1101-53	3750474	:	3750484	>>	10
Indel-Mb1101-54	3765502	:	3765681	>>	179
	['LAAHMKBM_03541'] [3765101:3766064](-) [] ['hypothetical protein']
Indel-Mb1101-55	3873315	:	3874539	>>	1224
	['LAAHMKBM_03641'] [3869349:3874635](+) ['PE_PGRS59_1'] ['pe-pgrs family protein pe_pgrs59']
Indel-Mb1101-56	4269066	:	4269267	>>	201
	['LAAHMKBM_04005'] [4268962:4269838](+) ['espI'] ['ESX-1 secretion-associated protein EspI']

## Sheet: Mb3114
Indel name	RD start		RD stop		RD lenght (in bases)
Deletion in comparison to Mb3601									IS6110
Indel-Mb3114-1	935140	:	935152	>>	12
	['MBS3601_RS04415'] [934421:935210](+) ['lpqR'] ['M15 family metallopeptidase']
Indel-Mb3114-2	1002938	:	1003245	>>	307
	['MBS3601_RS04710'] [1002500:1003481](+) ['arfA'] ['peptidoglycan-binding protein ArfA']
Indel-Mb3114-3	1351653	:	1351683	>>	30
	['MBS3601_RS06315'] [1351623:1352607](+) ['folP'] ['dihydropteroate synthase']
Indel-Mb3114-4	1453424	:	1453484	>>	60
	['MBS3601_RS06770'] [1452343:1453426](+) ['thrC'] ['threonine synthase']
	['MBS3601_RS20240'] [1453425:1453650](+) [] ['hypothetical protein']
Indel-Mb3114-5	1523872	:	1525233	>>	1361
	['MBS3601_RS07100'] [1523518:>1523878](-) [] ['hypothetical protein']
	['MBS3601_RS07105'] join{[1524892:1525181](-), [1523919:1524893](-)} [] ['IS3-like element IS987 family transposase']
Indel-Mb3114-6	1748164	:	1748174	>>	10
	['MBS3601_RS08070'] [1747434:1748940](+) ['frdD'] ['fumarate reductase subunit FrdD']
Indel-Mb3114-7	1896629	:	1897990	>>	1361
	['MBS3601_RS08710'] join{[1897648:1897937](-), [1896675:1897649](-)} [] ['IS3-like element IS987 family transposase']
Indel-Mb3114-8	1979010	:	1980374	>>	1364
	['MBS3601_RS09095'] [1978358:>1979039](-) [] ['phospholipase']
	['MBS3601_RS09100'] join{[1979056:1979345](+), [1979344:1980318](+)} [] ['IS3-like element IS987 family transposase']
	['MBS3601_RS09105'] [<1980362:1981262](-) [] ['twin-arginine translocation signal domain-containing protein']
Indel-Mb3114-9	1995764	:	1997126	>>	1362
	['MBS3601_RS09155'] [1995156:>1995811](-) [] ['HNH endonuclease']
	['MBS3601_RS09160'] join{[1996785:1997074](-), [1995812:1996786](-)} [] ['IS3-like element IS987 family transposase']
	['MBS3601_RS09165'] [<1997124:1997772](-) [] ['13E12 repeat family protein']
Indel-Mb3114-10	2163631	:	2163702	>>	71
	['MBS3601_RS09945'] [2162175:2167824](-) [] ['PPE family protein']
Indel-Mb3114-11	2165802	:	2166165	>>	363
	['MBS3601_RS09945'] [2162175:2167824](-) [] ['PPE family protein']
Indel-Mb3114-12	2252887	:	2254249	>>	1362
	['MBS3601_RS10430'] join{[2252943:2253232](+), [2253231:2254205](+)} [] ['IS3-like element IS987 family transposase']
Indel-Mb3114-13	2260893	:	2262254	>>	1361
	['MBS3601_RS10480'] [2259573:>2260899](-) [] ['helicase']
	['MBS3601_RS10485'] join{[2261913:2262202](-), [2260940:2261914](-)} [] ['IS3-like element IS987 family transposase']
Indel-Mb3114-14	2660625	:	2661986	>>	1361
	['MBS3601_RS12325'] join{[2660675:2660964](+), [2660963:2661937](+)} [] ['IS3-like element IS987 family transposase']
	['MBS3601_RS12330'] [<2661980:2662175](-) ['rpfD'] ['resuscitation-promoting factor protein RpfD']
Indel-Mb3114-15	3091989	:	3093350	>>	1361
	['MBS3601_RS14515'] [3091309:>3091996](-) ['cas1'] ['CRISPR-associated endonuclease Cas1']
	['MBS3601_RS14520'] join{[3092046:3092335](+), [3092334:3093308](+)} [] ['IS3-like element IS987 family transposase']
Indel-Mb3114-16	3158256	:	3158317	>>	61
	['MBS3601_RS14860'] [3158295:3159390](-) ['rlmN'] ['23S rRNA (adenine(2503)-C(2))-methyltransferase RlmN']
Indel-Mb3114-17	3201415	:	3201530	>>	115
Indel-Mb3114-18	3305497	:	3305677	>>	180
	['MBS3601_RS15375'] [3304955:3305501](+) [] ['DUF3515 domain-containing protein']
Indel-Mb3114-19	3681464	:	3682825	>>	1361
	['MBS3601_RS17205'] join{[3681521:3681810](+), [3681809:3682783](+)} [] ['IS3-like element IS987 family transposase']
Indel-Mb3114-20	3893721	:	3893786	>>	65
	['MBS3601_RS18085'] [3890067:3895719](+) [] ['PE family protein']
Indel-Mb3114-21	3900343	:	3900382	>>	39
	['MBS3601_RS18100'] [3898625:3900778](+) [] ['PE family protein']
Indel-Mb3114-22	3903154	:	3903194	>>	40
	['MBS3601_RS18105'] [3900989:3904913](+) [] ['hypothetical protein']
Indel-Mb3114-23	3906785	:	3907139	>>	354
	['MBS3601_RS18115'] [3905743:3908971](+) [] ['PE family protein']
Indel-Mb3114-24	4126240	:	4127602	>>	1362
	['MBS3601_RS19185'] [4126070:>4126241](+) [] ['FAD-dependent oxidoreductase']
	['MBS3601_RS19190'] join{[4127260:4127549](-), [4126287:4127261](-)} [] ['IS3-like element IS987 family transposase']
Insertion in comparison to Mb3601
Indel-Mb3114-25	68738	:	69582	>>	844
	['DHDMDLEI_00073'] [68275:71230](+) [] ['hypothetical protein']
Indel-Mb3114-26	363700	:	363749	>>	49
	['DHDMDLEI_00319'] [362240:364061](+) ['PE_PGRS5'] ['pe-pgrs family protein pe_pgrs5']
Indel-Mb3114-27	578156	:	578217	>>	61
Indel-Mb3114-28	1692761	:	1693758	>>	997
	['DHDMDLEI_01602'] [1692763:1693585](+) ['kanJ_1'] ['Kanamycin B dioxygenase']
Indel-Mb3114-29	2069771	:	2069831	>>	60
Indel-Mb3114-30	3078264	:	3078341	>>	77
Indel-Mb3114-31	3775117	:	3775239	>>	122
	['DHDMDLEI_03538'] [3774563:3775469](-) [] ['hypothetical protein']
Indel-Mb3114-32	3882440	:	3882662	>>	222
	['DHDMDLEI_03640'] [3878784:3882792](+) [] ['hypothetical protein']
Indel-Mb3114-33	3882809	:	3883439	>>	630
	['DHDMDLEI_03641'] [3882810:3883008](+) [] ['hypothetical protein']
	['DHDMDLEI_03642'] [3883391:3885218](+) ['PE_PGRS59_1'] ['pe-pgrs family protein pe_pgrs59']
Indel-Mb3114-34	4097570	:	4097745	>>	175
	['DHDMDLEI_03841'] [4095755:4098089](+) ['leuA_2'] ['2-isopropylmalate synthase leua (alpha-isopropylmalate synthase) (alpha-ipm synthetase) (ipms)']
Indel-Mb3114-35	4278367	:	4278568	>>	201
	['DHDMDLEI_04005'] [4278263:4279139](+) ['espI'] ['ESX-1 secretion-associated protein EspI']

[truncated: 2 more sheets: Mb1855, Indel distribution]
